# Supplementary material for: Cellular fate of a plant virus immunotherapy candidate
Source: Commun Biol. 2024 Oct 24;7:1382. doi: 10.1038/s42003-024-06982-0 (PMC11499861; doi:10.1038/s42003-024-06982-0)
Supplement: Supplementary file 3 — Supplementary table 1 [file 42003_2024_6982_MOESM3_ESM.xlsx]

## Sheet: Volcano Plot
acc	significance	Control	CPMV24h	logP	CPMV24hl2fc	entrezid	gene_symbol	gene_name	pvalue	lab
XP_036015978	35.8	102240	647250	99.09	2.66236	20779	Src	Rous sarcoma oncogene	0.000263027	Src
NP_032418	200	5760500	21813000	252.87	1.92092	16365	Acod1	aconitate decarboxylase 1	1e-20	Acod1
NP_056598	110.56	955490	2461200	125.06	1.36505	100038882	Isg15	ISG15 ubiquitin-like modifier	8.79023e-12	Isg15
XP_006496738	49.6	3371800	8680600	197.6	1.36428	15951	Ifi204	interferon activated gene 204	1.09648e-05	Ifi204
NP_035328	62.07	2300100	5123400	182.66	1.1554	19225	Ptgs2	prostaglandin-endoperoxide synthase 2	6.20869e-07	Ptgs2
NP_001153030	93.23	8408300	17785000	180.9	1.08077	12491	Cd36	CD36 molecule	4.75335e-10	Cd36
XP_036008682	57.62	1142900	2296400	100.06	1.00667	18793	Plaur	plasminogen activator, urokinase receptor	1.72982e-06	Plaur
XP_006497790	58.1	1454600	2916700	152.69	1.00371	16181	Il1rn	interleukin 1 receptor antagonist	1.54882e-06	Il1rn
NP_065065	51.93	2757500	5394400	179.64	0.968102	11732	Ank	progressive ankylosis	6.4121e-06	Ank
NP_112735	23.36	1581800	3061900	78.23	0.95286	15061	Ifi44l	interferon-induced protein 44 like	0.00461318	Ifi44l
NP_001191131	55.63	6156400	11795000	166.47	0.938017	20750	Spp1	secreted phosphoprotein 1	2.73527e-06	Spp1
NP_001077424	22.23	4813700	8780300	89.98	0.867124	110257	Hba-a2	hemoglobin alpha, adult chain 2	0.00598412	Hba-a2
NP_032244	22.23	4813700	8780300	89.98	0.867124	15122	Hba-a1	hemoglobin alpha, adult chain 1	0.00598412	Hba-a1
XP_030101456	47.8	3470500	6304700	169.61	0.861284	15944	Irgm1	immunity-related GTPase family M member 1	1.65959e-05	Irgm1
NP_032357	30.55	1207300	2087700	125.99	0.79013	15957	Ifit1	interferon-induced protein with tetratricopeptide repeats 1	0.000881049	Ifit1
NP_808383	21.7	1064500	1799500	146.57	0.75742	239217	Kctd12	potassium channel tetramerisation domain containing 12	0.00676083	Kctd12
NP_035148	24.03	2933400	4881400	158.17	0.734721	18412	Sqstm1	sequestosome 1	0.00395367	Sqstm1
NP_034937	24.33	2832500	4660100	128.09	0.718285	17357	Marcksl1	MARCKS-like 1	0.00368978	Marcksl1
NP_034707	33.24	2871700	4662100	170.51	0.699075	16402	Itga5	integrin alpha 5 (fibronectin receptor alpha)	0.000474242	Itga5
NP_001160016	25.26	963570	1562400	151.76	0.697302	15361	Hmga1	high mobility group AT-hook 1	0.00297852	Hmga1
NP_001159948	25.26	963570	1562400	151.76	0.697302	111241	Hmga1b	high mobility group AT-hook 1B	0.00297852	Hmga1b
NP_034315	45.68	6101000	9525200	114.98	0.642704	14127	Fcer1g	Fc receptor, IgE, high affinity I, gamma polypeptide	2.70396e-05	Fcer1g
NP_038699	26.39	12920000	20102000	172.91	0.637733	20656	Sod2	superoxide dismutase 2, mitochondrial	0.00229615	Sod2
NP_034249	26.94	11490000	17627000	276.46	0.617408	13660	Ehd1	EH-domain containing 1	0.00202302	Ehd1
NP_032924	22.17	25006000	36585000	292.15	0.548978	18984	Por	cytochrome p450 oxidoreductase	0.00606736	Por
NP_075630	25.97	1175200	1680900	124.47	0.516328	30935	Tor3a	torsin family 3, member A	0.0025293	Tor3a
NP_033344	30.25	9490500	12953000	232.27	0.44873	21356	Tapbp	TAP binding protein	0.000944061	Tapbp
NP_001035094	20.19	22265000	29870000	308.42	0.42392	672511	Rnf213	ring finger protein 213	0.00957194	Rnf213
NP_035831	36.22	155090000	203160000	339.23	0.389511	22352	Vim	vimentin	0.000238781	Vim
NP_034537	24.14	5329400	6692700	210.31	0.328615	15162	Hck	hemopoietic cell kinase	0.00385478	Hck
NP_083025	24.15	3455600	4287000	154.14	0.311032	74091	Npl	N-acetylneuraminate pyruvate lyase	0.00384592	Npl
XP_006518650	21.54	4341000	4855100	128.64	0.161474	16426	Itih3	inter-alpha trypsin inhibitor, heavy chain 3	0.00701455	Itih3
NP_001361597	36.78	11243000	9869700	247.09	-0.187949	17476	Mpeg1	macrophage expressed gene 1	0.000209894	Mpeg1
NP_034179	21.27	13609000	9600400	173.24	-0.503395	13361	Dhfr	dihydrofolate reductase	0.00746449	Dhfr
XP_006508978	20.11	5518100	3863600	191.97	-0.514226	74901	Kbtbd11	kelch repeat and BTB (POZ) domain containing 11	0.0097499	Kbtbd11
NP_080628	20.01	23952000	16757000	220.72	-0.515382	67738	Ppid	peptidylprolyl isomerase D (cyclophilin D)	0.009977	Ppid
NP_964004	20.06	5335600	3730800	189.25	-0.516165	394432	Ugt1a7c	UDP glucuronosyltransferase 1 family, polypeptide A7C	0.00986279	Ugt1a7c
NP_082270	20.15	19397000	13549000	237.17	-0.517647	71902	Cand1	cullin associated and neddylation disassociated 1	0.00966051	Cand1
NP_034339	20.22	22241000	15524000	239.92	-0.518721	14194	Fh1	fumarate hydratase 1	0.00950605	Fh1
NP_001276407	20.22	2425400	1692800	149.67	-0.518811	23971	Papss1	3'-phosphoadenosine 5'-phosphosulfate synthase 1	0.00950605	Papss1
NP_001104570	20.28	4808700	3354100	145.39	-0.519721	16889	Lipa	lysosomal acid lipase A	0.00937562	Lipa
NP_034743	20.32	16906000	11787000	244.25	-0.520339	16549	Khsrp	KH-type splicing regulatory protein	0.00928966	Khsrp
NP_663342	20.34	11939000	8321800	220.15	-0.520714	105245	Txndc5	thioredoxin domain containing 5	0.00924698	Txndc5
NP_080218	20.35	7796100	5433900	173.65	-0.520765	67059	Ola1	Obg-like ATPase 1	0.00922571	Ola1
NP_056596	20.35	11361000	7918300	211.83	-0.520827	53605	Nap1l1	nucleosome assembly protein 1-like 1	0.00922571	Nap1l1
XP_006518960	20.4	7530600	5245700	210.99	-0.52163	219158	Ccar2	cell cycle activator and apoptosis regulator 2	0.00912011	Ccar2
NP_001258289	20.43	3792200	2641000	183.12	-0.521951	216869	Arrb2	arrestin, beta 2	0.00905733	Arrb2
NP_084509	20.43	819150	570440	114.28	-0.522053	78935	Saal1	serum amyloid A-like 1	0.00905733	Saal1
NP_742146	20.5	6072700	4225500	210.65	-0.523216	216134	Pdxk	pyridoxal (pyridoxine, vitamin B6) kinase	0.00891251	Pdxk
NP_031713	20.52	31531000	21936000	223.72	-0.52347	12631	Cfl1	cofilin 1, non-muscle	0.00887156	Cfl1
NP_032326	20.56	48352000	33623000	312.33	-0.524127	15525	Hspa4	heat shock protein 4	0.00879023	Hspa4
NP_001106670	20.57	15386000	10699000	197.01	-0.524142	17938	Naca	nascent polypeptide-associated complex alpha polypeptide	0.00877001	Naca
NP_033928	20.64	24327000	16901000	207.37	-0.52545	12345	Capzb	capping actin protein of muscle Z-line subunit beta	0.00862979	Capzb
NP_061352	20.73	7363500	5110900	194.5	-0.526814	55980	Impa1	inositol (myo)-1(or 4)-monophosphatase 1	0.00845279	Impa1
NP_062311	20.78	7046800	4888300	200.24	-0.527635	54392	Ncapg	non-SMC condensin I complex, subunit G	0.00835603	Ncapg
NP_001351197	20.79	1389800	964090	129.36	-0.527638	52690	Setd3	SET domain containing 3	0.00833681	Setd3
NP_001239395	20.79	6952600	4822800	188.7	-0.527682	71810	Ranbp3	RAN binding protein 3	0.00833681	Ranbp3
NP_076092	20.88	32329000	22404000	236.96	-0.529073	71514	Sfpq	splicing factor proline/glutamine rich (polypyrimidine tract binding protein associated)	0.00816582	Sfpq
NP_035785	20.95	71859000	49761000	314.62	-0.530153	22154	Tubb5	tubulin, beta 5 class I	0.00803526	Tubb5
NP_031447	21.01	4876200	3374500	199.91	-0.531084	11565	Adss1	adenylosuccinate synthase 1	0.00792501	Adss1
XP_006498635	21.13	24978000	17262000	237.95	-0.533058	109778	Blvra	biliverdin reductase A	0.00770903	Blvra
NP_033916	21.17	20980000	14493000	187.27	-0.533658	12301	Cacybp	calcyclin binding protein	0.00763836	Cacybp
NP_035351	21.18	1962900	1355800	168.73	-0.533842	19291	Purb	purine rich element binding protein B	0.00762079	Purb
NP_001185796	21.19	10305000	7116900	216	-0.534024	13191	Dctn1	dynactin 1	0.00760326	Dctn1
NP_035909	21.23	26745000	18463000	233.73	-0.534632	23790	Coro1c	coronin, actin binding protein 1C	0.00753356	Coro1c
NP_056566	21.3	26839000	18514000	264.59	-0.535714	24015	Abce1	ATP-binding cassette, sub-family E member 1	0.0074131	Abce1
NP_001161745	21.32	5854600	4037900	192.67	-0.535965	218811	Sec24c	SEC24 homolog C, COPII coat complex component	0.00737904	Sec24c
NP_114074	21.34	4739500	3268200	229.01	-0.536239	19045	Ppp1ca	protein phosphatase 1 catalytic subunit alpha	0.00734514	Ppp1ca
NP_001158111	21.39	19187000	13223000	235.42	-0.53708	20874	Slk	STE20-like kinase	0.00726106	Slk
NP_080198	21.46	2593300	1785900	146.35	-0.538138	16434	Itpa	inosine triphosphatase (nucleoside triphosphate pyrophosphatase)	0.00714496	Itpa
NP_034814	21.47	9597400	6609200	148.05	-0.538168	16783	Lamp1	lysosomal-associated membrane protein 1	0.00712853	Lamp1
XP_006530987	21.51	26229000	18053000	262.7	-0.538924	234734	Aars1	alanyl-tRNA synthetase 1	0.00706318	Aars1
NP_620817	21.53	4246900	2922700	194.02	-0.539108	56449	Ybx3	Y box protein 3	0.00703072	Ybx3
XP_036019488	20.17	5589200	3845700	364.64	-0.539396	11426	Macf1	microtubule-actin crosslinking factor 1	0.00961612	Macf1
NP_666228	21.56	7368400	5069100	310.51	-0.539622	227613	Tubb4b	tubulin, beta 4B class IVB	0.00698232	Tubb4b
XP_006508569	21.61	7123700	4898000	208.21	-0.540434	17955	Nap1l4	nucleosome assembly protein 1-like 4	0.0069024	Nap1l4
NP_080208	21.65	1563000	1074300	123.97	-0.540921	67043	Syap1	synapse associated protein 1	0.00683912	Syap1
XP_006516550	21.71	17674000	12140000	262.57	-0.54186	56421	Pfkp	phosphofructokinase, platelet	0.00674528	Pfkp
NP_001269991	21.72	6859300	4710600	138.19	-0.542151	14030	Ewsr1	Ewing sarcoma breakpoint region 1	0.00672977	Ewsr1
XP_017176166	21.74	9582700	6579900	219.15	-0.542367	14886	Gtf2i	general transcription factor II I	0.00669885	Gtf2i
NP_077180	21.78	12291000	8435900	174.95	-0.542988	68193	Rpl24	ribosomal protein L24	0.00663743	Rpl24
NP_058662	21.81	35227000	24171000	257.44	-0.543404	236539	Phgdh	3-phosphoglycerate dehydrogenase	0.00659174	Phgdh
NP_035488	21.93	4198700	2877300	120.5	-0.545227	20382	Srsf2	serine and arginine-rich splicing factor 2	0.0064121	Srsf2
NP_001356087	21.95	13242000	9072700	167.71	-0.545517	12757	Clta	clathrin light chain A	0.00638263	Clta
NP_032852	21.99	11501000	7876600	246.71	-0.546114	18641	Pfkl	phosphofructokinase, liver, B-type	0.00632412	Pfkl
NP_033102	22.05	21553000	14751000	173.56	-0.547076	269261	Rpl12	ribosomal protein L12	0.00623735	Rpl12
NP_035718	22.07	27993000	19155000	270.14	-0.547345	21849	Trim28	tripartite motif-containing 28	0.00620869	Trim28
NP_001297538	21.73	5978800	4090000	171.11	-0.547755	432508	Cpsf6	cleavage and polyadenylation specific factor 6	0.00671429	Cpsf6
NP_077137	22.13	18056000	12347000	193.36	-0.548318	66475	Rps23	ribosomal protein S23	0.0061235	Rps23
NP_542127	22.15	7131300	4875400	167.33	-0.548645	93765	Ube2n	ubiquitin-conjugating enzyme E2N	0.00609537	Ube2n
NP_076360	22.28	42944000	29320000	219.59	-0.550571	56086	Set	SET nuclear oncogene	0.00591562	Set
NP_033528	22.35	14901000	10167000	239.04	-0.551515	22330	Vcl	vinculin	0.00582103	Vcl
XP_036017151	22.41	12310000	8393200	211.26	-0.552538	67804	Snx2	sorting nexin 2	0.00574116	Snx2
NP_082666	22.44	6149800	4191900	187.03	-0.552935	68743	Anln	anillin, actin binding protein	0.00570164	Anln
XP_006504966	22.46	4367500	2976500	209.98	-0.553191	100710	Pds5b	PDS5 cohesin associated factor B	0.00567545	Pds5b
NP_001186360	22.54	31316000	21324000	294.87	-0.554422	13433	Dnmt1	DNA methyltransferase 1	0.00557186	Dnmt1
NP_031663	22.54	47527000	32361000	276.75	-0.554491	12465	Cct5	chaperonin containing TCP1 subunit 5	0.00557186	Cct5
NP_035597	22.58	4991400	3397300	197.14	-0.555056	20751	Spr	sepiapterin reductase	0.00552077	Spr
NP_080296	22.64	28640000	19480000	222.08	-0.556038	67186	Rplp2	ribosomal protein lateral stalk subunit P2	0.00544503	Rplp2
NP_036082	22.65	4250400	2890700	168.2	-0.55618	26417	Mapk3	mitogen-activated protein kinase 3	0.0054325	Mapk3
NP_076014	22.67	35768000	24323000	307.14	-0.556348	69719	Cad	carbamoyl-phosphate synthetase 2, aspartate transcarbamylase, and dihydroorotase	0.00540754	Cad
NP_001276648	22.74	10469000	7113800	213.45	-0.557431	109674	Ampd2	adenosine monophosphate deaminase 2	0.00532108	Ampd2
NP_598902	22.78	6652500	4518600	141.24	-0.558021	109006	Ciapin1	cytokine induced apoptosis inhibitor 1	0.0052723	Ciapin1
NP_001116369	22.82	24892000	16900000	238.61	-0.558659	15441	Hp1bp3	heterochromatin protein 1, binding protein 3	0.00522396	Hp1bp3
NP_033129	22.83	11087000	7526300	220.01	-0.558856	20133	Rrm1	ribonucleotide reductase M1	0.00521195	Rrm1
NP_032274	20.39	3544000	2405400	125.03	-0.559102	15254	Hint1	histidine triad nucleotide binding protein 1	0.00914113	Hint1
NP_032138	22.89	35364000	23993000	290.68	-0.559668	14569	Gdi2	GDP dissociation inhibitor 2	0.00514044	Gdi2
NP_071855	22.92	142590000	96711000	401.13	-0.560121	17886	Myh9	myosin, heavy polypeptide 9, non-muscle	0.00510505	Myh9
NP_001185802	22.94	6111900	4144400	172.92	-0.560458	13427	Dync1i2	dynein cytoplasmic 1 intermediate chain 2	0.00508159	Dync1i2
NP_081463	22.99	941060	637790	160.93	-0.561205	69724	Rnaseh2a	ribonuclease H2, large subunit	0.00502343	Rnaseh2a
NP_033786	23.06	47954000	32478000	268.59	-0.562188	11669	Aldh2	aldehyde dehydrogenase 2, mitochondrial	0.00494311	Aldh2
NP_033131	23.07	4272300	2893100	159.48	-0.562397	20163	Rsu1	Ras suppressor protein 1	0.00493174	Rsu1
NP_038846	23.12	4543600	3075200	176.86	-0.563156	14904	Gtpbp1	GTP binding protein 1	0.00487528	Gtpbp1
NP_001028465	23.14	14403000	9746400	249.72	-0.563428	227620	Uap1l1	UDP-N-acteylglucosamine pyrophosphorylase 1-like 1	0.00485289	Uap1l1
NP_001155196	23.14	3172800	2147000	177.58	-0.563434	16202	Ilk	integrin linked kinase	0.00485289	Ilk
NP_031492	23.25	12605000	8520000	225.56	-0.565071	11800	Api5	apoptosis inhibitor 5	0.00473151	Api5
NP_082293	23.29	4066100	2747400	175.22	-0.565579	108123	Napg	N-ethylmaleimide sensitive fusion protein attachment protein gamma	0.00468813	Napg
NP_035820	23.39	39073000	26374000	305.47	-0.567056	22321	Vars1	valyl-tRNA synthetase 1	0.00458142	Vars1
NP_619621	23.39	8514100	5746600	194.1	-0.567145	192196	Luc7l2	LUC7-like 2 (S. cerevisiae)	0.00458142	Luc7l2
NP_080471	23.4	26919000	18168000	287.5	-0.567225	108147	Atic	5-aminoimidazole-4-carboxamide ribonucleotide formyltransferase/IMP cyclohydrolase	0.00457088	Atic
NP_001186117	23.42	13407000	9046600	201.09	-0.567539	69178	Snx5	sorting nexin 5	0.00454988	Snx5
NP_001334155	23.43	6293500	4246500	125.87	-0.567588	68028	Rpl22l1	ribosomal protein L22 like 1	0.00453942	Rpl22l1
NP_036006	23.49	9178800	6189400	220.51	-0.568506	23999	Twf2	twinfilin actin binding protein 2	0.00447713	Twf2
NP_001277687	23.49	6974800	4703000	192.61	-0.568571	170743	Tlr7	toll-like receptor 7	0.00447713	Tlr7
XP_030109000	23.55	25317000	17061000	204.67	-0.569404	12540	Cdc42	cell division cycle 42	0.0044157	Cdc42
NP_061359	23.63	14768000	9943600	208.09	-0.570634	22628	Ywhag	tyrosine 3-monooxygenase/tryptophan 5-monooxygenase activation protein, gamma polypeptide	0.00433511	Ywhag
NP_058539	23.64	1874600	1262200	147.03	-0.570642	54138	Atxn10	ataxin 10	0.00432514	Atxn10
XP_006525703	23.65	4059400	2732900	147.57	-0.570834	140792	Colec12	collectin sub-family member 12	0.00431519	Colec12
NP_001076657	23.68	10990000	7396300	227.25	-0.571316	16881	Lig1	ligase I, DNA, ATP-dependent	0.00428549	Lig1
NP_666238	23.69	4191700	2820600	154.59	-0.571533	20322	Sord	sorbitol dehydrogenase	0.00427563	Sord
NP_035017	21.46	2490200	1675300	133.17	-0.571842	17993	Ndufs4	NADH:ubiquinone oxidoreductase core subunit S4	0.00714496	Ndufs4
NP_079640	23.81	5734000	3853900	161.06	-0.573223	66118	Sarnp	SAP domain containing ribonucleoprotein	0.00415911	Sarnp
NP_036167	23.83	11590000	7787700	232.46	-0.573611	26949	Vat1	vesicle amine transport 1	0.00414	Vat1
NP_035071	23.84	9619100	6463200	194.5	-0.573653	18194	Nsdhl	NAD(P) dependent steroid dehydrogenase-like	0.00413048	Nsdhl
XP_006511986	23.85	14622000	9823800	252.25	-0.573788	113868	Acaa1a	acetyl-Coenzyme A acyltransferase 1A	0.00412098	Acaa1a
NP_001071173	24.02	55725000	37372000	297.86	-0.576367	15170	Ptpn6	protein tyrosine phosphatase, non-receptor type 6	0.00396278	Ptpn6
NP_001165571	24.07	29834000	20000000	277.58	-0.576957	107702	Rnh1	ribonuclease/angiogenin inhibitor 1	0.00391742	Rnh1
NP_032846	24.09	4920600	3297800	197.91	-0.57733	18624	Pepd	peptidase D	0.00389942	Pepd
NP_001240735	24.3	21191000	14173000	261.45	-0.580307	22631	Ywhaz	tyrosine 3-monooxygenase/tryptophan 5-monooxygenase activation protein, zeta polypeptide	0.00371535	Ywhaz
NP_444409	24.32	9942800	6648400	215.44	-0.580645	94181	Nans	N-acetylneuraminic acid synthase (sialic acid synthase)	0.00369828	Nans
NP_001074743	24.34	97311000	65056000	261.43	-0.580921	110208	Pgd	phosphogluconate dehydrogenase	0.00368129	Pgd
NP_035417	24.39	13313000	8895400	159.07	-0.581704	19896	Rpl10a	ribosomal protein L10A	0.00363915	Rpl10a
NP_001292561	24.55	11578000	7724500	204.89	-0.583873	18783	Pla2g4a	phospholipase A2, group IVA (cytosolic, calcium-dependent)	0.00350752	Pla2g4a
NP_766186	23.41	5401700	3603200	171.15	-0.584135	218973	Wdhd1	WD repeat and HMG-box DNA binding protein 1	0.00456037	Wdhd1
NP_032257	24.6	11930000	7954700	210.26	-0.584715	15191	Hdgf	heparin binding growth factor	0.00346737	Hdgf
NP_997610	24.62	2100500	1400400	112.68	-0.584894	68304	Poglut3	protein O-glucosyltransferase 3	0.00345144	Poglut3
NP_075907	24.65	28064000	18704000	272.52	-0.585374	18648	Pgam1	phosphoglycerate mutase 1	0.00342768	Pgam1
NP_034696	24.68	18388000	12252000	233.71	-0.585747	16331	Inpp5d	inositol polyphosphate-5-phosphatase D	0.00340408	Inpp5d
NP_033036	24.7	2364600	1575100	137.8	-0.586153	19358	Rad23a	RAD23 homolog A, nucleotide excision repair protein	0.00338844	Rad23a
NP_075664	24.76	7988000	5317700	194.66	-0.587032	52633	Nit2	nitrilase family, member 2	0.00334195	Nit2
NP_001020771	25.05	4993500	3314900	182.47	-0.591086	54725	Cadm1	cell adhesion molecule 1	0.00312608	Cadm1
NP_001156507	25.15	2380400	1578600	120.97	-0.592558	67870	Enoph1	enolase-phosphatase 1	0.00305492	Enoph1
NP_444444	25.23	2981600	1975700	206.03	-0.593723	17916	Myo1f	myosin IF	0.00299916	Myo1f
NP_776292	25.26	29428000	19495000	259.89	-0.594085	108911	Rcc2	regulator of chromosome condensation 2	0.00297852	Rcc2
NP_035175	25.3	24732000	16378000	255.16	-0.59462	18538	Pcna	proliferating cell nuclear antigen	0.00295121	Pcna
NP_001159904	25.42	19061000	12608000	243.16	-0.596284	98758	Hnrnpf	heterogeneous nuclear ribonucleoprotein F	0.00287078	Hnrnpf
NP_001300903	25.43	9327000	6168500	211.47	-0.596493	19084	Prkar1a	protein kinase, cAMP dependent regulatory, type I, alpha	0.00286418	Prkar1a
NP_062622	25.46	6705400	4433500	211.07	-0.596877	56307	Metap2	methionine aminopeptidase 2	0.00284446	Metap2
NP_001289006	24.01	7925100	5233500	131.43	-0.598653	14225	Fkbp1a	FK506 binding protein 1a	0.00397192	Fkbp1a
NP_001344263	72.56	2225800	1468600	155.12	-0.599882	12349	Car2	carbonic anhydrase 2	5.54626e-08	Car2
NP_080340	25.73	4936500	3255300	168.14	-0.600698	67268	Myl12a	myosin, light chain 12A, regulatory, non-sarcomeric	0.00267301	Myl12a
NP_001297655	25.78	5085900	3352100	110.11	-0.601438	20054	Rps15	ribosomal protein S15	0.00264241	Rps15
NP_064418	25.82	92254000	60783000	217.28	-0.601944	56702	H1f5	H1.5 linker histone, cluster member	0.00261818	H1f5
NP_033482	25.83	23022000	15167000	194.55	-0.602077	22195	Ube2l3	ubiquitin-conjugating enzyme E2L 3	0.00261216	Ube2l3
NP_620084	25.9	35033000	23064000	294.84	-0.603072	108156	Mthfd1	methylenetetrahydrofolate dehydrogenase (NADP+ dependent), methenyltetrahydrofolate cyclohydrolase, formyltetrahydrofolate synthase	0.0025704	Mthfd1
NP_001003913	25.91	19413000	12780000	277.38	-0.603135	216443	Mars1	methionine-tRNA synthetase 1	0.00256448	Mars1
NP_059068	26.09	21817000	14336000	204.35	-0.60581	17105	Lyz2	lysozyme 2	0.00246037	Lyz2
NP_035693	26.16	37014000	24308000	231.07	-0.60664	21672	Prdx2	peroxiredoxin 2	0.00242103	Prdx2
NP_056601	23.38	49226000	32327000	234.07	-0.606681	50708	H1f2	H1.2 linker histone, cluster member	0.00459198	H1f2
NP_001299796	26.43	10344000	6775500	174.43	-0.610395	22384	Eif4h	eukaryotic translation initiation factor 4H	0.0022751	Eif4h
XP_017176859	26.5	68867000	45077000	249.23	-0.611421	12332	Capg	capping actin protein, gelsolin like	0.00223872	Capg
NP_033817	26.61	17925000	11720000	249.38	-0.613001	11792	Apex1	apurinic/apyrimidinic endonuclease 1	0.00218273	Apex1
NP_033015	25.72	2673200	1747800	158.69	-0.613028	19290	Pura	purine rich element binding protein A	0.00267917	Pura
NP_035790	26.65	22929000	14987000	148.1	-0.613462	22166	Txn1	thioredoxin 1	0.00216272	Txn1
NP_080929	26.66	11270000	7365700	206.92	-0.613593	68275	Rpa1	replication protein A1	0.00215774	Rpa1
NP_001356254	26.8	28291000	18465000	278.06	-0.61555	20740	Sptan1	spectrin alpha, non-erythrocytic 1	0.0020893	Sptan1
NP_062626	26.93	5756300	3752400	183.31	-0.617328	56495	Get3	guided entry of tail-anchored proteins factor 3, ATPase	0.00202768	Get3
XP_006534368	26.97	1709900	1114200	163.6	-0.617904	72349	Dusp3	dual specificity phosphatase 3 (vaccinia virus phosphatase VH1-related)	0.00200909	Dusp3
NP_034492	20.14	3019600	1967500	138.62	-0.617994	14873	Gsto1	glutathione S-transferase omega 1	0.00968278	Gsto1
NP_001343905	27.34	14584000	9470300	219.68	-0.622904	70099	Smc4	structural maintenance of chromosomes 4	0.00184502	Smc4
NP_001170779	27.34	94350000	61266000	304.24	-0.622936	11674	Aldoa	aldolase A, fructose-bisphosphate	0.00184502	Aldoa
NP_031436	27.42	18390000	11933000	195.74	-0.623965	11532	Adh5	alcohol dehydrogenase 5 (class III), chi polypeptide	0.00181134	Adh5
NP_001277690	27.45	6135600	3980200	187.74	-0.624364	67824	Nmral1	NmrA-like family domain containing 1	0.00179887	Nmral1
NP_077198	23.2	2631900	1707200	142.07	-0.624473	110391	Qdpr	quinoid dihydropteridine reductase	0.0047863	Qdpr
NP_001152988	27.76	3745400	2422700	154.84	-0.628504	19317	Qki	quaking, KH domain containing RNA binding	0.00167494	Qki
NP_001334578	27.83	23607000	15260000	164.07	-0.62946	233908	Fus	fused in sarcoma	0.00164816	Fus
NP_001139429	27.85	21771000	14070000	242.88	-0.629785	67776	Vwa5a	von Willebrand factor A domain containing 5A	0.00164059	Vwa5a
NP_001193297	27.92	43072000	27817000	286.47	-0.630783	227753	Gsn	gelsolin	0.00161436	Gsn
NP_035995	27.95	9989300	6450000	244.39	-0.631084	23983	Pcbp1	poly(rC) binding protein 1	0.00160325	Pcbp1
XP_030108413	27.96	10725000	6923900	194.71	-0.631321	21985	Tpd52	tumor protein D52	0.00159956	Tpd52
NP_038744	28.06	15104000	9741600	244.78	-0.6327	27041	G3bp1	G3BP stress granule assembly factor 1	0.00156315	G3bp1
NP_032181	28.23	40186000	25879000	294.01	-0.634911	14751	Gpi1	glucose-6-phosphate isomerase 1	0.00150314	Gpi1
NP_001342147	22.49	5901800	3798500	143.32	-0.635725	108115	Slco4a1	solute carrier organic anion transporter family, member 4a1	0.00563638	Slco4a1
NP_001070997	28.3	12837000	8261500	202.52	-0.635832	18103	Nme2	NME/NM23 nucleoside diphosphate kinase 2	0.00147911	Nme2
NP_035564	28.45	19669000	12641000	240.64	-0.637813	20655	Sod1	superoxide dismutase 1, soluble	0.00142889	Sod1
NP_032040	22.31	8384800	5388100	153.47	-0.638	14208	Ppm1g	protein phosphatase 1G (formerly 2C), magnesium-dependent, gamma isoform	0.00587489	Ppm1g
XP_036014029	28.7	13322000	8542200	215.2	-0.641131	13589	Mapre1	microtubule-associated protein, RP/EB family, member 1	0.00134896	Mapre1
NP_001343903	28.71	21099000	13528000	239.01	-0.641226	67054	Paics	phosphoribosylaminoimidazole carboxylase, phosphoribosylaminoribosylaminoimidazole, succinocarboxamide synthetase	0.00134586	Paics
NP_032730	26.07	13737000	8796000	190.53	-0.643147	18102	Nme1	NME/NM23 nucleoside diphosphate kinase 1	0.00247172	Nme1
NP_663517	28.62	5455300	3492100	167.82	-0.643564	229709	Ahcyl1	S-adenosylhomocysteine hydrolase-like 1	0.00137404	Ahcyl1
NP_032854	28.89	220620000	141220000	337.69	-0.643619	18655	Pgk1	phosphoglycerate kinase 1	0.00129122	Pgk1
NP_034349	28.9	35865000	22955000	264.36	-0.643768	14228	Fkbp4	FK506 binding protein 4	0.00128825	Fkbp4
NP_075608	29.01	490180000	313410000	373.31	-0.64526	13806	Eno1	enolase 1, alpha non-neuron	0.00125603	Eno1
NP_001020559	29.01	490180000	313410000	373.31	-0.64526	433182	Eno1b	enolase 1B, retrotransposed	0.00125603	Eno1b
NP_062754	29.28	5859200	3737000	195.92	-0.648823	56433	Vps29	VPS29 retromer complex component	0.00118032	Vps29
XP_006504343	29.44	65410000	41658000	258.9	-0.650918	19384	Ran	RAN, member RAS oncogene family	0.00113763	Ran
NP_035202	29.49	40866000	26016000	223.89	-0.651502	18643	Pfn1	profilin 1	0.0011246	Pfn1
NP_796158	29.51	33723000	21464000	326.59	-0.651814	320528	Vps13c	vacuolar protein sorting 13C	0.00111944	Vps13c
NP_001229970	27.63	6184600	3932600	166.92	-0.653197	11534	Adk	adenosine kinase	0.00172584	Adk
NP_001001491	27.67	25890000	16459000	209.74	-0.653518	326618	Tpm4	tropomyosin 4	0.00171002	Tpm4
XP_006501056	25.85	18818000	11957000	112.77	-0.654258	13684	Eif4e	eukaryotic translation initiation factor 4E	0.00260016	Eif4e
NP_061346	29.72	18530000	11771000	211.75	-0.654626	23980	Pebp1	phosphatidylethanolamine binding protein 1	0.0010666	Pebp1
NP_031479	29.77	28993000	18410000	254.6	-0.655215	11758	Prdx6	peroxiredoxin 6	0.00105439	Prdx6
NP_032654	29.44	3662600	2322200	149.67	-0.657376	17685	Msh2	mutS homolog 2	0.00113763	Msh2
NP_032905	29.94	113800000	72150000	326.71	-0.657429	18826	Lcp1	lymphocyte cytosolic protein 1	0.00101391	Lcp1
NP_722476	23.49	4807700	3045000	175.03	-0.658905	110078	Pygb	brain glycogen phosphorylase	0.00447713	Pygb
NP_001304146	30.09	9407400	5956200	159.96	-0.659404	17904	Myl6	myosin, light polypeptide 6, alkali, smooth muscle and non-muscle	0.00097949	Myl6
NP_061223	20.04	3264800	2067000	183.14	-0.659456	54401	Ywhab	tyrosine 3-monooxygenase/tryptophan 5-monooxygenase activation protein, beta polypeptide	0.00990832	Ywhab
XP_030101911	30.15	21865000	13836000	204.85	-0.660196	276770	Eif5a	eukaryotic translation initiation factor 5A	0.000966051	Eif5a
NP_945175	30.26	3538700	2237300	202.19	-0.661461	52009	Jpt2	Jupiter microtubule associated homolog 2	0.00094189	Jpt2
NP_035316	30.27	14791000	9349600	202.45	-0.661743	19173	Psmb5	proteasome (prosome, macropain) subunit, beta type 5	0.000939723	Psmb5
NP_031542	30.27	17149000	10840000	223.48	-0.66176	11991	Hnrnpd	heterogeneous nuclear ribonucleoprotein D	0.000939723	Hnrnpd
NP_001158070	30.47	1878300	1185300	137.23	-0.664175	270110	Irf2bp2	interferon regulatory factor 2 binding protein 2	0.000897429	Irf2bp2
NP_001186413	30	1249200	785480	144.69	-0.669358	70984	4931406C07Rik	RIKEN cDNA 4931406C07 gene	0.001	4931406C07Rik
NP_032025	30.89	7224700	4542200	193.5	-0.669546	14156	Fen1	flap structure specific endonuclease 1	0.000814704	Fen1
NP_918943	24.47	6258000	3928000	261.47	-0.671907	68585	Rtn4	reticulon 4	0.00357273	Rtn4
NP_032812	30.72	4079500	2559900	155.67	-0.672305	18537	Pcmt1	protein-L-isoaspartate (D-aspartate) O-methyltransferase 1	0.000847227	Pcmt1
NP_001342128	29.7	2830200	1773600	136.84	-0.674223	100336	Ppp1r8	protein phosphatase 1, regulatory subunit 8	0.00107152	Ppp1r8
NP_079886	20.37	1815000	1135700	109.61	-0.676388	66514	Asrgl1	asparaginase like 1	0.00918333	Asrgl1
NP_064394	31.44	5406500	3382600	186.2	-0.676562	13121	Cyp51	cytochrome P450, family 51	0.000717794	Cyp51
NP_570959	24.95	7720800	4822400	179.89	-0.678999	67628	Anp32b	acidic nuclear phosphoprotein 32 family member B	0.0031989	Anp32b
NP_001347659	31.63	966440	603630	117.72	-0.679016	68953	Chmp2a	charged multivesicular body protein 2A	0.000687068	Chmp2a
NP_032810	20.38	2695600	1679200	139.45	-0.682832	18518	Igbp1	immunoglobulin (CD79A) binding protein 1	0.0091622	Igbp1
NP_058017	32.43	57703000	35791000	256.02	-0.689049	20867	Stip1	stress-induced phosphoprotein 1	0.000571479	Stip1
NP_001365798	32.44	92548000	57398000	385.23	-0.689201	18746	Pkm	pyruvate kinase, muscle	0.000570164	Pkm
NP_035200	21.05	6885400	4261600	134.18	-0.692145	18637	Pfdn2	prefoldin 2	0.00785236	Pfdn2
NP_035457	25.55	10019000	6188400	160.93	-0.6951	20280	Scp2	sterol carrier protein 2, liver	0.00278612	Scp2
NP_033773	33	543400000	335420000	491.54	-0.696046	66395	Ahnak	AHNAK nucleoprotein	0.000501187	Ahnak
NP_032110	33.23	216380000	133290000	307.19	-0.698999	14433	Gapdh	glyceraldehyde-3-phosphate dehydrogenase	0.000475335	Gapdh
NP_032707	41.12	1550900	954670	121.41	-0.700032	17988	Ndrg1	N-myc downstream regulated gene 1	7.72681e-05	Ndrg1
NP_848713	33.38	19596000	12056000	214.54	-0.700808	21346	Tagln2	transgelin 2	0.000459198	Tagln2
NP_079940	33.42	8512100	5235300	217.93	-0.701243	66616	Snx9	sorting nexin 9	0.000454988	Snx9
NP_032577	33.51	7169700	4406400	165.76	-0.702312	17164	Mapkapk2	MAP kinase-activated protein kinase 2	0.000445656	Mapkapk2
NP_064377	33.51	20682000	12710000	245.68	-0.702412	56752	Aldh9a1	aldehyde dehydrogenase 9, subfamily A1	0.000445656	Aldh9a1
NP_001074586	33.6	53158000	32644000	337.3	-0.703469	17345	Mki67	antigen identified by monoclonal antibody Ki 67	0.000436516	Mki67
XP_006519311	33.65	1230200	755120	127.95	-0.704115	50933	Uchl3	ubiquitin carboxyl-terminal esterase L3 (ubiquitin thiolesterase)	0.000431519	Uchl3
NP_035319	33.79	3599000	2206600	176.31	-0.705771	19186	Psme1	proteasome (prosome, macropain) activator subunit 1 (PA28 alpha)	0.00041783	Psme1
NP_035869	25.98	6001700	3675200	181.4	-0.707548	22630	Ywhaq	tyrosine 3-monooxygenase/tryptophan 5-monooxygenase activation protein theta	0.00252348	Ywhaq
XP_006495863	33.99	1966900	1203900	144.99	-0.708208	19253	Ptpn18	protein tyrosine phosphatase, non-receptor type 18	0.000399025	Ptpn18
NP_075863	32.33	9118100	5577100	151.04	-0.709218	67680	Sdhb	succinate dehydrogenase complex, subunit B, iron sulfur (Ip)	0.00058479	Sdhb
NP_033788	48.87	25748000	15746000	204.94	-0.709475	11677	Akr1b1	aldo-keto reductase family 1 member B	1.29718e-05	Akr1b1
NP_076116	34.36	10786000	6581500	180.65	-0.712672	71780	Isyna1	myo-inositol 1-phosphate synthase A1	0.000366438	Isyna1
NP_035868	27.88	5784800	3524700	168.74	-0.714767	22629	Ywhah	tyrosine 3-monooxygenase/tryptophan 5-monooxygenase activation protein, eta polypeptide	0.0016293	Ywhah
NP_067618	29.75	3922800	2386400	142.59	-0.717048	59125	Nek7	NIMA (never in mitosis gene a)-related expressed kinase 7	0.00105925	Nek7
XP_006541102	23.75	3393600	2062400	138.48	-0.718492	59047	Pnkp	polynucleotide kinase 3'- phosphatase	0.00421697	Pnkp
NP_067399	22.94	1819400	1104800	123.45	-0.719678	58235	Nectin1	nectin cell adhesion molecule 1	0.00508159	Nectin1
NP_032014	35.02	89354000	54224000	381.66	-0.720601	14104	Fasn	fatty acid synthase	0.000314775	Fasn
NP_666153	35.05	4594100	2787200	164.5	-0.720966	218138	Gmds	GDP-mannose 4, 6-dehydratase	0.000312608	Gmds
NP_598557	35.4	56263000	34036000	240.16	-0.725125	192662	Arhgdia	Rho GDP dissociation inhibitor alpha	0.000288403	Arhgdia
NP_034454	35.56	16893000	10206000	236.43	-0.727008	14718	Got1	glutamic-oxaloacetic transaminase 1, soluble	0.000277971	Got1
XP_006527628	31.07	16545000	9977600	191.53	-0.729631	13058	Cybb	cytochrome b-245, beta polypeptide	0.000781628	Cybb
NP_080305	23.36	5826200	3504000	165.62	-0.733552	67201	Glod4	glyoxalase domain containing 4	0.00461318	Glod4
NP_081251	36.31	2181100	1309600	132.83	-0.73593	69168	Bola1	bolA family member 1	0.000233884	Bola1
XP_030098036	36.31	134010000	80463000	268.12	-0.735943	16828	Ldha	lactate dehydrogenase A	0.000233884	Ldha
NP_031441	36.79	29886000	17875000	271.86	-0.741527	11545	Parp1	poly (ADP-ribose) polymerase family, member 1	0.000209411	Parp1
NP_001288232	37.02	28931000	17272000	230.56	-0.744181	11857	Arhgdib	Rho, GDP dissociation inhibitor beta	0.000198609	Arhgdib
NP_035018	29.26	2589500	1545300	100.57	-0.744787	407785	Ndufs6	NADH:ubiquinone oxidoreductase core subunit S6	0.00118577	Ndufs6
NP_080066	27.27	2061000	1228800	111.98	-0.746094	66834	Acot13	acyl-CoA thioesterase 13	0.00187499	Acot13
NP_035369	35.85	17799000	10606000	164.25	-0.746916	19385	Ranbp1	RAN binding protein 1	0.000260016	Ranbp1
NP_038930	27.79	14969000	8899800	183.61	-0.750133	30795	Fkbp3	FK506 binding protein 3	0.00166341	Fkbp3
NP_001123642	28.6	1291400	759410	129.55	-0.765985	22680	Zfp207	zinc finger protein 207	0.00138038	Zfp207
NP_064373	30.63	4656100	2733700	142	-0.768267	56726	Sh3bgrl	SH3-binding domain glutamic acid-rich protein like	0.000864968	Sh3bgrl
NP_065602	39.16	5259100	3086900	173.11	-0.768657	57344	As3mt	arsenite methyltransferase	0.000121339	As3mt
NP_001240686	31.18	15214000	8902200	134.32	-0.773166	66471	Anp32e	acidic nuclear phosphoprotein 32 family member E	0.000762079	Anp32e
NP_783327	35.65	7856900	4578000	110.04	-0.779243	232345	A2m	alpha-2-macroglobulin	0.00027227	A2m
NP_033536	37.3	8553200	4982000	233.13	-0.779739	22350	Ezr	ezrin	0.000186209	Ezr
NP_663335	40.47	1525200	886180	165.54	-0.783327	319554	Idi1	isopentenyl-diphosphate delta isomerase	8.97429e-05	Idi1
XP_036014132	31.43	6087500	3529300	181.08	-0.786468	14007	Celf2	CUGBP, Elav-like family member 2	0.000719449	Celf2
NP_079923	35.4	12190000	7053400	175.81	-0.789307	66588	Cmpk1	cytidine/uridine monophosphate kinase 1	0.000288403	Cmpk1
NP_079956	20.09	2243000	1296500	109.69	-0.790807	66642	Ctnnbl1	catenin, beta like 1	0.0097949	Ctnnbl1
NP_079672	41.16	10775000	6227300	229.73	-0.791009	66171	Pgls	6-phosphogluconolactonase	7.65597e-05	Pgls
NP_598842	23.47	3980200	2297200	127.17	-0.792964	108671	Dnajc9	DnaJ heat shock protein family (Hsp40) member C9	0.0044978	Dnajc9
NP_038584	36.31	7816800	4502900	176	-0.795724	15452	Hprt1	hypoxanthine phosphoribosyltransferase 1	0.000233884	Hprt1
NP_032521	41.63	22843000	13155000	197.76	-0.796141	16852	Lgals1	lectin, galactose binding, soluble 1	6.87068e-05	Lgals1
NP_033802	32.92	13309000	7649000	179.75	-0.799059	11737	Anp32a	acidic nuclear phosphoprotein 32 family member A	0.000510505	Anp32a
NP_001272435	38.79	3714900	2133900	220.67	-0.799831	20111	Rps6ka1	ribosomal protein S6 kinase polypeptide 1	0.00013213	Rps6ka1
NP_034706	42.15	14573000	8358700	202.25	-0.801947	16401	Itga4	integrin alpha 4	6.09537e-05	Itga4
NP_077150	42.36	22615000	12952000	243.76	-0.804105	67041	Oxct1	3-oxoacid CoA transferase 1	5.80764e-05	Oxct1
NP_001288303	42.37	43461000	24888000	244.98	-0.804271	12721	Coro1a	coronin, actin binding protein 1A	5.79429e-05	Coro1a
NP_001347197	42.97	4703300	2681400	174.14	-0.810687	29811	Ndrg2	N-myc downstream regulated gene 2	5.04661e-05	Ndrg2
NP_062673	24.1	4249700	2406600	148.57	-0.820365	56473	Fads2	fatty acid desaturase 2	0.00389045	Fads2
NP_001136173	44.32	14118000	7968200	218.39	-0.82521	70719	Arhgap45	Rho GTPase activating protein 45	3.69828e-05	Arhgap45
NP_034085	44.6	23702000	13350000	263.09	-0.828169	12934	Dpysl2	dihydropyrimidinase-like 2	3.46737e-05	Dpysl2
XP_036013959	45.29	4416600	2475200	182.85	-0.835391	30938	Fgd3	FYVE, RhoGEF and PH domain containing 3	2.95801e-05	Fgd3
NP_803155	45.91	36160000	20175000	256.93	-0.841826	107272	Psat1	phosphoserine aminotransferase 1	2.56448e-05	Psat1
NP_035658	46.02	67076000	37393000	238.27	-0.843028	21351	Taldo1	transaldolase 1	2.50035e-05	Taldo1
NP_001157524	46.25	527410	293520	109.94	-0.845466	18707	Pik3cd	phosphatidylinositol-4,5-bisphosphate 3-kinase catalytic subunit delta	2.37137e-05	Pik3cd
NP_033920	22.8	5175900	2877100	95.37	-0.847194	12313	Calm1	calmodulin 1	0.00524807	Calm1
NP_031615	22.8	5175900	2877100	95.37	-0.847194	12314	Calm2	calmodulin 2	0.00524807	Calm2
NP_031616	22.8	5175900	2877100	95.37	-0.847194	12315	Calm3	calmodulin 3	0.00524807	Calm3
NP_001155972	43	691320	383400	112.59	-0.850503	64099	Parvg	parvin, gamma	5.01187e-05	Parvg
NP_001290352	47.99	10365000	5697700	231.37	-0.863269	11676	Aldoc	aldolase C, fructose-bisphosphate	1.58855e-05	Aldoc
NP_079868	20.15	7519100	4115900	93.86	-0.869352	66489	Rpl35	ribosomal protein L35	0.00966051	Rpl35
NP_033562	48.74	24099000	13178000	194.64	-0.870842	22627	Ywhae	tyrosine 3-monooxygenase/tryptophan 5-monooxygenase activation protein, epsilon polypeptide	1.3366e-05	Ywhae
NP_033364	50.25	6783500	3670600	202.44	-0.886014	110460	Acat2	acetyl-Coenzyme A acetyltransferase 2	9.44061e-06	Acat2
NP_001280554	45.54	9040300	4864300	161.23	-0.894138	15354	Hmgb3	high mobility group box 3	2.79254e-05	Hmgb3
NP_033414	52.06	126960000	67858000	321.82	-0.903783	21881	Tkt	transketolase	6.223e-06	Tkt
NP_619597	52.88	5079100	2699900	191.33	-0.911667	192156	Mvd	mevalonate (diphospho) decarboxylase	5.15229e-06	Mvd
XP_006497459	24.28	2032900	1080400	121.55	-0.911974	18718	Pip4k2a	phosphatidylinositol-5-phosphate 4-kinase, type II, alpha	0.0037325	Pip4k2a
NP_001344965	53.1	69408000	36839000	298.07	-0.913868	12331	Cap1	cyclase associated actin cytoskeleton regulatory protein 1	4.89779e-06	Cap1
NP_001300823	53.37	55071000	29176000	251.63	-0.916511	15289	Hmgb1	high mobility group box 1	4.60257e-06	Hmgb1
NP_001139276	21.97	3908600	2066000	99.3	-0.919812	98415	Nucks1	nuclear casein kinase and cyclin-dependent kinase substrate 1	0.00635331	Nucks1
NP_001033789	20.51	1723500	905290	97.42	-0.928889	14269	Fnbp1	formin binding protein 1	0.00889201	Fnbp1
NP_032933	54.77	325030000	170610000	256.17	-0.929871	268373	Ppia	peptidylprolyl isomerase A	3.33426e-06	Ppia
NP_001303604	54.81	31821000	16699000	229.18	-0.930217	17449	Mdh1	malate dehydrogenase 1, NAD (soluble)	3.3037e-06	Mdh1
NP_035006	55.61	14464000	7550400	210.57	-0.937842	17969	Ncf1	neutrophil cytosolic factor 1	2.74789e-06	Ncf1
NP_067248	58.44	21387000	10963000	237.8	-0.964091	12709	Ckb	creatine kinase, brain	1.43219e-06	Ckb
NP_065594	58.58	14778000	7568200	224.25	-0.965429	57320	Park7	Parkinson disease (autosomal recessive, early onset) 7	1.38676e-06	Park7
NP_033441	59.23	120690000	61553000	260.04	-0.971405	21991	Tpi1	triosephosphate isomerase 1	1.19399e-06	Tpi1
NP_690014	59.56	7899600	4020400	176.11	-0.974441	73341	Arhgef6	Rac/Cdc42 guanine nucleotide exchange factor 6	1.10662e-06	Arhgef6
NP_001104790	60.27	31839000	16133000	257.85	-0.98078	15926	Idh1	isocitrate dehydrogenase 1 (NADP+), soluble	9.39723e-07	Idh1
NP_001139425	61.74	36505000	18328000	200.84	-0.994045	16854	Lgals3	lectin, galactose binding, soluble 3	6.69885e-07	Lgals3
NP_062615	26.87	3505200	1755200	107.42	-0.997861	16765	Stmn1	stathmin 1	0.00205589	Stmn1
NP_033792	49.96	4278400	2117900	147.12	-1.01444	11689	Alox5	arachidonate 5-lipoxygenase	1.00925e-05	Alox5
NP_001365804	65.81	4993600	2445800	201.02	-1.02977	19141	Lgmn	legumain	2.62422e-07	Lgmn
NP_034928	40.46	12586000	6107500	102.6	-1.04317	17319	Mif	macrophage migration inhibitory factor (glycosylation-inhibiting factor)	8.99498e-05	Mif
NP_035441	38.81	42366000	20537000	115.31	-1.04468	20198	S100a4	S100 calcium binding protein A4	0.000131522	S100a4
NP_001259026	40.74	9420300	4413600	142.57	-1.09382	16592	Fabp5	fatty acid binding protein 5, epidermal	8.43335e-05	Fabp5
NP_032998	74.04	21862000	10208000	157.97	-1.09873	19231	Ptma	prothymosin alpha	3.94457e-08	Ptma
NP_031789	26.01	5626600	2613400	62.64	-1.10634	12925	Crip1	cysteine-rich protein 1	0.00250611	Crip1
NP_001264008	53.64	5318900	2445600	135.85	-1.12094	14457	Gas7	growth arrest specific 7	4.32514e-06	Gas7
NP_034106	39.95	2447200	1095700	114.39	-1.15928	13010	Cst3	cystatin C	0.000101158	Cst3
NP_001350372	85.23	56433000	24798000	228.78	-1.18632	97165	Hmgb2	high mobility group box 2	2.99916e-09	Hmgb2
NP_001032948	89.1	10514000	4528300	202.03	-1.21527	12978	Csf1r	colony stimulating factor 1 receptor	1.23027e-09	Csf1r
NP_001240680	91.43	38040000	16190000	241.37	-1.23241	110196	Fdps	farnesyl diphosphate synthetase	7.19449e-10	Fdps
NP_598687	108.6	1669500	654000	124.95	-1.35205	52163	Camk1	calcium/calmodulin-dependent protein kinase I	1.38038e-11	Camk1
NP_033803	19.97	153940000	107750000	292.67	-0.51468	11747	Anxa5	annexin A5	0.0100693	Anxa5
NP_848760	19.96	5912000	3599600	144.63	-0.71581	104184	Blmh	bleomycin hydrolase	0.0100925	Blmh
NP_075552	19.95	3091800	2131100	123.57	-0.536849	65972	Ifi30	interferon gamma inducible protein 30	0.0101158	Ifi30
NP_001028472	19.94	16077000	11257000	207.92	-0.514176	229363	Gmps	guanine monophosphate synthetase	0.0101391	Gmps
NP_904331	19.88	6365100	4459500	124.57	-0.513301	17709	COX2	cytochrome c oxidase subunit II	0.0102802	COX2
NP_035424	19.85	4546900	2999400	148.01	-0.600209	20024	Sub1	SUB1 homolog, transcriptional regulator	0.0103514	Sub1
NP_080090	19.8	43026000	30172000	244.52	-0.511998	66870	Serbp1	serpine1 mRNA binding protein 1	0.0104713	Serbp1
NP_001028346	19.78	2561000	1796200	166.6	-0.511759	76303	Osbp	oxysterol binding protein	0.0105196	Osbp
NP_001191908	19.75	32572000	22852000	261.78	-0.511312	20226	Sars1	seryl-tRNA synthetase 1	0.0105925	Sars1
NP_058659	19.74	8335200	5848500	180.62	-0.51115	50875	Tmod3	tropomodulin 3	0.010617	Tmod3
NP_001177382	19.73	15805000	11091000	240.3	-0.510992	69654	Dctn2	dynactin 2	0.0106414	Dctn2
NP_001277747	19.71	4443600	3093400	163.62	-0.522536	110355	Grk2	G protein-coupled receptor kinase 2	0.0106905	Grk2
NP_032088	19.69	50196000	35243000	291.56	-0.510236	14381	G6pdx	glucose-6-phosphate dehydrogenase X-linked	0.0107399	G6pdx
XP_006513940	19.66	5287100	3589300	130.39	-0.558774	52551	Sgta	small glutamine-rich tetratricopeptide repeat (TPR)-containing, alpha	0.0108143	Sgta
NP_001152955	19.58	12801000	8998300	181.86	-0.508532	19921	Rpl19	ribosomal protein L19	0.0110154	Rpl19
NP_001263371	19.57	5481000	5362500	183.47	-0.0315334	109652	Acy1	aminoacylase 1	0.0110408	Acy1
NP_666206	19.56	3386500	2381200	176.04	-0.508106	76267	Fads1	fatty acid desaturase 1	0.0110662	Fads1
NP_032164	19.55	12429000	8740100	236.04	-0.507989	14678	Gnai2	G protein subunit alpha i2	0.0110917	Gnai2
NP_033927	19.53	5857200	4119600	211.98	-0.507707	12340	Capza1	capping actin protein of muscle Z-line subunit alpha 1	0.0111429	Capza1
NP_001365828	19.49	1595800	981580	120.07	-0.701102	20375	Spi1	spleen focus forming virus (SFFV) proviral integration oncogene	0.011246	Spi1
XP_006526352	19.48	3224000	2268900	160.81	-0.506859	73137	Prrc1	proline-rich coiled-coil 1	0.011272	Prrc1
NP_598649	19.48	5606000	3714200	160.92	-0.59392	100340	Smpdl3b	sphingomyelin phosphodiesterase, acid-like 3B	0.011272	Smpdl3b
NP_077785	19.45	3108000	2187800	141.17	-0.506506	76192	Abhd12	abhydrolase domain containing 12	0.0113501	Abhd12
NP_001019793	19.4	7183800	5060000	168.78	-0.50561	76302	Pcnp	PEST proteolytic signal containing nuclear protein	0.0114815	Pcnp
NP_851009	19.38	29782000	20981000	240.78	-0.505357	353172	Gars	glycyl-tRNA synthetase	0.0115345	Gars
NP_997542	19.38	2425200	1560800	144.6	-0.635818	320191	Hook3	hook microtubule tethering protein 3	0.0115345	Hook3
NP_038571	19.37	1160300	817560	143.73	-0.505101	14979	Hsd17b8	hydroxysteroid 17-beta dehydrogenase 8	0.0115611	Hsd17b8
NP_001153222	19.37	7817200	5339000	167	-0.550082	21399	Tcea1	transcription elongation factor A (SII) 1	0.0115611	Tcea1
NP_035230	19.37	2240400	1393400	159.34	-0.685147	18749	Prkacb	protein kinase, cAMP dependent, catalytic, beta	0.0115611	Prkacb
NP_032250	19.36	12420000	8752000	250.12	-0.504981	15161	Hcfc1	host cell factor C1	0.0115878	Hcfc1
NP_663430	19.35	14646000	10322000	191.78	-0.504784	218490	Btf3	basic transcription factor 3	0.0116145	Btf3
NP_031819	19.32	10953000	7573900	152.69	-0.532218	13014	Cstb	cystatin B	0.011695	Cstb
NP_033108	19.29	30436000	21123000	151.65	-0.526964	19944	Rpl29	ribosomal protein L29	0.0117761	Rpl29
NP_079613	19.27	3025000	1813600	109.87	-0.738079	110198	Akr7a5	aldo-keto reductase family 7, member A5	0.0118304	Akr7a5
NP_032543	19.26	5033400	3550900	191.12	-0.503349	16993	Lta4h	leukotriene A4 hydrolase	0.0118577	Lta4h
NP_033828	19.24	34083000	24049000	220.13	-0.503075	11821	Aprt	adenine phosphoribosyl transferase	0.0119124	Aprt
NP_001355595	19.17	4012500	2413600	145.31	-0.733315	668218	Bin2	bridging integrator 2	0.012106	Bin2
NP_058057	19.16	23920000	16894000	192.01	-0.501706	50927	Nasp	nuclear autoantigenic sperm protein (histone-binding)	0.0121339	Nasp
NP_786925	19.15	10204000	7208000	229.75	-0.501464	218210	Nup153	nucleoporin 153	0.0121619	Nup153
NP_001343934	19.13	3220000	2275000	189.01	-0.501194	22122	Gfus	GDP-L-fucose synthase	0.012218	Gfus
NP_033057	19.13	5479100	3871100	227.64	-0.501195	245688	Rbbp7	retinoblastoma binding protein 7, chromatin remodeling factor	0.012218	Rbbp7
NP_001030303	18.96	11671000	8261200	205.18	-0.498505	103573	Xpo1	exportin 1	0.0127057	Xpo1
NP_766334	18.95	3857200	2349600	120.25	-0.715139	233876	Hirip3	HIRA interacting protein 3	0.012735	Hirip3
NP_075373	18.89	7982800	5654900	204.1	-0.497393	65114	Vps35	VPS35 retromer complex component	0.0129122	Vps35
NP_075689	18.88	4049000	2868700	186.14	-0.497169	66385	Ppp1r7	protein phosphatase 1, regulatory subunit 7	0.012942	Ppp1r7
NP_001153512	18.82	20235000	14346000	258.76	-0.496204	227197	Ndufs1	NADH:ubiquinone oxidoreductase core subunit S1	0.013122	Ndufs1
NP_035960	18.82	33017000	23408000	275.32	-0.496207	23918	Impdh2	inosine monophosphate dehydrogenase 2	0.013122	Impdh2
NP_001013385	18.81	2692500	1909300	129.19	-0.495903	105787	Prkaa1	protein kinase, AMP-activated, alpha 1 catalytic subunit	0.0131522	Prkaa1
NP_035821	18.79	5412000	3838400	196.41	-0.495657	22324	Vav1	vav 1 oncogene	0.013213	Vav1
NP_663356	18.78	1891300	1329500	135.53	-0.508494	212442	Lactb2	lactamase, beta 2	0.0132434	Lactb2
NP_075909	18.77	2094900	1840800	133.91	-0.186548	68018	Cert1	ceramide transporter 1	0.0132739	Cert1
NP_001300866	18.73	12568000	8919500	189.17	-0.49472	14784	Grb2	growth factor receptor bound protein 2	0.0133968	Grb2
NP_001295435	18.72	6649200	4695200	173.77	-0.501994	18115	Nnt	nicotinamide nucleotide transhydrogenase	0.0134276	Nnt
NP_659067	18.69	6659300	4067600	141.88	-0.711193	215387	Ncaph	non-SMC condensin I complex, subunit H	0.0135207	Ncaph
NP_001344173	18.64	4366000	3093300	94.28	-0.497165	18475	Pafah1b2	platelet-activating factor acetylhydrolase, isoform 1b, subunit 2	0.0136773	Pafah1b2
NP_058605	18.64	982330	659960	94.54	-0.573829	53424	Tsnax	translin-associated factor X	0.0136773	Tsnax
NP_031809	18.58	10386000	7125700	177.35	-0.543536	12988	Csk	c-src tyrosine kinase	0.0138676	Csk
XP_006529652	18.57	669160	767910	127.51	0.198586	240832	Tor1aip2	torsin A interacting protein 2	0.0138995	Tor1aip2
NP_080405	18.57	24372000	17330000	193.99	-0.491953	67397	Erp29	endoplasmic reticulum protein 29	0.0138995	Erp29
NP_001123480	18.53	24408000	17361000	258.54	-0.491504	14852	Gspt1	G1 to S phase transition 1	0.0140281	Gspt1
NP_081306	18.5	11024000	7844800	218.81	-0.490839	69305	Dcps	decapping enzyme, scavenger	0.0141254	Dcps
NP_036005	18.48	12409000	8832000	172.47	-0.490575	23997	Psmd13	proteasome (prosome, macropain) 26S subunit, non-ATPase, 13	0.0141906	Psmd13
NP_001025014	18.46	2852200	2030600	178.95	-0.490169	22367	Vrk1	vaccinia related kinase 1	0.0142561	Vrk1
NP_035078	18.45	26619000	18952000	210.31	-0.490106	18221	Nudc	nudC nuclear distribution protein	0.0142889	Nudc
NP_033033	18.44	5278600	3758700	183.58	-0.489922	19353	Rac1	Rac family small GTPase 1	0.0143219	Rac1
NP_032920	18.44	1973800	1277200	137.96	-0.627991	18972	Pold2	polymerase (DNA directed), delta 2, regulatory subunit	0.0143219	Pold2
NP_666118	18.43	5515200	3927900	185.26	-0.489655	16987	Lss	lanosterol synthase	0.0143549	Lss
NP_666097	18.42	17710000	12614000	235.6	-0.489538	213827	Arcn1	archain 1	0.014388	Arcn1
NP_081210	18.41	7829300	5576900	191.07	-0.48942	69082	Zc3h15	zinc finger CCCH-type containing 15	0.0144212	Zc3h15
XP_030102476	18.37	19566000	13943000	190.08	-0.488808	19167	Psma3	proteasome subunit alpha 3	0.0145546	Psma3
NP_031685	18.32	13475000	9608800	228.68	-0.487857	12534	Cdk1	cyclin dependent kinase 1	0.0147231	Cdk1
NP_058022	18.31	17676000	12606000	244.9	-0.487681	12539	Cdc37	cell division cycle 37	0.0147571	Cdc37
NP_666148	18.31	13804000	9843800	193.87	-0.487799	217737	Ahsa1	AHA1, activator of heat shock protein ATPase 1	0.0147571	Ahsa1
NP_057891	18.3	14213000	10138000	210.01	-0.487438	50995	Uba2	ubiquitin-like modifier activating enzyme 2	0.0147911	Uba2
NP_766599	18.29	26524000	18921000	239.8	-0.48731	269951	Idh2	isocitrate dehydrogenase 2 (NADP+), mitochondrial	0.0148252	Idh2
NP_032254	18.29	1922300	1369700	165.8	-0.488974	433759	Hdac1	histone deacetylase 1	0.0148252	Hdac1
NP_001034619	18.27	5164100	6673600	191.13	0.369948	547253	Parp14	poly (ADP-ribose) polymerase family, member 14	0.0148936	Parp14
NP_084148	18.27	25634000	18289000	261.61	-0.487082	77134	Hnrnpa0	heterogeneous nuclear ribonucleoprotein A0	0.0148936	Hnrnpa0
NP_659033	18.26	40660000	29012000	262.44	-0.48696	110446	Acat1	acetyl-Coenzyme A acetyltransferase 1	0.0149279	Acat1
NP_031448	18.26	12697000	9059500	241.58	-0.486984	11566	Adss2	adenylosuccinate synthase 2	0.0149279	Adss2
XP_036009842	18.26	1536000	1058900	109.89	-0.536612	234388	Ccdc124	coiled-coil domain containing 124	0.0149279	Ccdc124
NP_663455	18.24	10347000	7384300	220.9	-0.486679	106344	Rfc4	replication factor C (activator 1) 4	0.0149968	Rfc4
XP_036009317	18.23	3969400	2833300	177.32	-0.486438	69748	Aldh16a1	aldehyde dehydrogenase 16 family, member A1	0.0150314	Aldh16a1
NP_031780	18.22	5680900	7456100	194.38	0.392302	12874	Cpd	carboxypeptidase D	0.0150661	Cpd
NP_001116301	18.21	16547000	11814000	274.83	-0.486072	19704	Upf1	UPF1 regulator of nonsense transcripts homolog (yeast)	0.0151008	Upf1
NP_082187	18.17	6523300	4659800	221.09	-0.485334	71766	Raver1	ribonucleoprotein, PTB-binding 1	0.0152405	Raver1
NP_036067	18.15	2737000	1777000	127.04	-0.623152	26384	Gnpda1	glucosamine-6-phosphate deaminase 1	0.0153109	Gnpda1
NP_033298	18.14	8551300	6110500	190.28	-0.484853	20810	Srm	spermidine synthase	0.0153462	Srm
NP_031412	18.13	8477200	6058300	247.2	-0.484675	11428	Aco1	aconitase 1	0.0153815	Aco1
NP_034851	18.12	45947000	32838000	257.35	-0.484604	16906	Lmnb1	lamin B1	0.015417	Lmnb1
NP_084486	18.12	5115200	2883900	133.98	-0.82677	78894	Aacs	acetoacetyl-CoA synthetase	0.015417	Aacs
NP_062782	18.07	5668300	4053400	167.96	-0.483784	56376	Pdlim5	PDZ and LIM domain 5	0.0155955	Pdlim5
XP_036017336	18.03	15339000	10975000	261.96	-0.482983	15925	Ide	insulin degrading enzyme	0.0157398	Ide
XP_036015984	18.02	29442000	21066000	246.24	-0.482959	20823	Ssb	small RNA binding exonuclease protection factor La	0.0157761	Ssb
NP_032318	18	18839000	13483000	238.94	-0.482581	15488	Hsd17b4	hydroxysteroid (17-beta) dehydrogenase 4	0.0158489	Hsd17b4
NP_001103571	18	2252800	1612300	130.62	-0.482599	27756	Lsm2	LSM2 homolog, U6 small nuclear RNA and mRNA degradation associated	0.0158489	Lsm2
NP_001034563	17.99	13509000	9669600	225.03	-0.482393	56070	Tcerg1	transcription elongation regulator 1 (CA150)	0.0158855	Tcerg1
NP_001365428	17.97	3158700	3555000	165.24	0.170519	100041194	Ahnak2	AHNAK nucleoprotein 2	0.0159588	Ahnak2
NP_758489	17.94	14051000	10064000	238.92	-0.481469	234779	Plcg2	phospholipase C, gamma 2	0.0160694	Plcg2
XP_036008325	17.93	9982200	7149900	173.61	-0.481435	100043508	Ptges3-ps	prostaglandin E synthase 3, pseudogene	0.0161065	Ptges3-ps
NP_062740	17.93	9982200	7149900	173.61	-0.481435	56351	Ptges3	prostaglandin E synthase 3	0.0161065	Ptges3
XP_006529533	17.93	1686600	1190900	126.44	-0.502066	227331	Gigyf2	GRB10 interacting GYF protein 2	0.0161065	Gigyf2
NP_001165617	17.92	5372200	3720100	129.85	-0.530172	231872	Aimp2	aminoacyl tRNA synthetase complex-interacting multifunctional protein 2	0.0161436	Aimp2
NP_001157631	17.92	866290	557540	110.62	-0.635775	52036	Ppp6r3	protein phosphatase 6, regulatory subunit 3	0.0161436	Ppp6r3
NP_033968	17.91	41389000	29653000	280.28	-0.481069	12466	Cct6a	chaperonin containing TCP1 subunit 6A	0.0161808	Cct6a
NP_001159840	17.91	6233100	4427400	148.14	-0.49349	14227	Fkbp2	FK506 binding protein 2	0.0161808	Fkbp2
NP_001361763	17.9	12092000	8664400	235.33	-0.480881	170750	Xpnpep1	X-prolyl aminopeptidase (aminopeptidase P) 1, soluble	0.0162181	Xpnpep1
NP_001334287	17.75	3600700	2411000	152.5	-0.578646	19687	Rfc1	replication factor C (activator 1) 1	0.016788	Rfc1
XP_006528751	17.74	3060000	2196800	233.16	-0.478128	110651	Rps6ka3	ribosomal protein S6 kinase polypeptide 3	0.0168267	Rps6ka3
NP_033977	17.68	5524800	3969000	180.7	-0.477147	12488	Cd2ap	CD2-associated protein	0.0170608	Cd2ap
NP_080809	17.68	22143000	15907000	203.48	-0.477189	68052	Rps13	ribosomal protein S13	0.0170608	Rps13
NP_031664	17.65	48859000	35114000	286.71	-0.476578	12468	Cct7	chaperonin containing TCP1 subunit 7	0.0171791	Cct7
XP_006497133	17.64	16275000	11698000	184.31	-0.476396	98386	Lbr	lamin B receptor	0.0172187	Lbr
NP_083849	17.64	26724000	19207000	221.49	-0.476504	67834	Idh3a	isocitrate dehydrogenase 3 (NAD+) alpha	0.0172187	Idh3a
NP_034069	17.62	9839400	7073800	207.65	-0.476085	12848	Cops2	COP9 signalosome subunit 2	0.0172982	Cops2
NP_080835	17.6	1937400	1264300	110.66	-0.615783	52700	Txndc17	thioredoxin domain containing 17	0.017378	Txndc17
NP_033497	17.59	8482400	6099800	185.53	-0.475711	22247	Umps	uridine monophosphate synthetase	0.0174181	Umps
NP_034960	17.59	7895700	5408400	173.47	-0.545865	17688	Msh6	mutS homolog 6	0.0174181	Msh6
NP_001313523	17.58	17474000	12568000	250.57	-0.475455	22225	Usp5	ubiquitin specific peptidase 5 (isopeptidase T)	0.0174582	Usp5
NP_034552	17.58	10765000	7742600	200.54	-0.475458	15212	Hexb	hexosaminidase B	0.0174582	Hexb
NP_001104760	17.58	35793000	25742000	219.42	-0.475553	53872	Caprin1	cell cycle associated protein 1	0.0174582	Caprin1
NP_035637	17.56	8796400	6328300	217.1	-0.475095	20917	Suclg2	succinate-Coenzyme A ligase, GDP-forming, beta subunit	0.0175388	Suclg2
XP_030104330	17.54	6211200	4469500	218.05	-0.474759	223601	Cyrib	CYFIP related Rac1 interactor B	0.0176198	Cyrib
NP_080588	17.52	3205400	2145700	124.8	-0.579056	67683	Pbdc1	polysaccharide biosynthesis domain containing 1	0.0177011	Pbdc1
NP_001071166	17.51	18814000	13026000	203.13	-0.530412	57778	Fmnl1	formin-like 1	0.0177419	Fmnl1
NP_036081	17.51	3138800	1984000	136.87	-0.661801	26416	Mapk14	mitogen-activated protein kinase 14	0.0177419	Mapk14
NP_001186624	17.5	7319200	5269500	215.62	-0.47402	109658	Txlna	taxilin alpha	0.0177828	Txlna
NP_033738	17.37	21085000	15090000	254.49	-0.482624	11464	Actc1	actin, alpha, cardiac muscle 1	0.0183231	Actc1
NP_001258970	17.37	21085000	15090000	254.49	-0.482624	11459	Acta1	actin alpha 1, skeletal muscle	0.0183231	Acta1
NP_803228	17.36	21699000	15648000	257.37	-0.47165	226414	Dars1	aspartyl-tRNA synthetase 1	0.0183654	Dars1
NP_001116077	17.34	2624000	1892600	168.85	-0.471398	70248	Dazap1	DAZ associated protein 1	0.0184502	Dazap1
NP_032405	17.33	19199000	13850000	252.07	-0.471145	16211	Kpnb1	karyopherin subunit beta 1	0.0184927	Kpnb1
XP_006499307	17.33	6657700	4566300	164.06	-0.543998	228359	Arhgap1	Rho GTPase activating protein 1	0.0184927	Arhgap1
NP_001002239	17.31	34586000	24955000	217.56	-0.470859	319195	Rpl17	ribosomal protein L17	0.018578	Rpl17
XP_036017233	17.31	34586000	24955000	217.56	-0.470859	118568354	LOC118568354	60S ribosomal protein L17-like	0.018578	LOC118568354
XP_036018025	17.31	34586000	24955000	217.56	-0.470859	102632403	Rpl17-ps8	ribosomal protein L17, pseudogene 8	0.018578	Rpl17-ps8
NP_038767	17.26	3411700	2463100	173.42	-0.470016	27261	Dok3	docking protein 3	0.0187932	Dok3
NP_067499	17.21	21159000	15285000	221.58	-0.469155	59027	Nampt	nicotinamide phosphoribosyltransferase	0.0190108	Nampt
NP_080070	17.21	5224200	3708300	172.15	-0.494452	66841	Etfdh	electron transferring flavoprotein, dehydrogenase	0.0190108	Etfdh
NP_079754	17.18	4124500	2856600	141.76	-0.52992	66307	Isoc1	isochorismatase domain containing 1	0.0191426	Isoc1
NP_001300890	17.16	2184300	1178800	196.15	-0.889852	11848	Rhoa	ras homolog family member A	0.0192309	Rhoa
NP_001020546	17.15	5972000	4256200	170.44	-0.488648	66317	Skic8	SKI8 subunit of superkiller complex	0.0192752	Skic8
NP_671734	17.15	473620	299470	107.35	-0.661319	192292	Nrbp1	nuclear receptor binding protein 1	0.0192752	Nrbp1
XP_006509249	17.14	2533500	1795900	145.08	-0.496425	68153	Gtf2e2	general transcription factor II E, polypeptide 2 (beta subunit)	0.0193197	Gtf2e2
NP_036096	17.12	19502000	14103000	190.43	-0.46762	26441	Psma4	proteasome subunit alpha 4	0.0194089	Psma4
NP_032703	17.11	9493200	6636400	181.59	-0.516494	17972	Ncf4	neutrophil cytosolic factor 4	0.0194536	Ncf4
NP_932763	17.1	1489600	2860400	72.56	0.941292	69550	Bst2	bone marrow stromal cell antigen 2	0.0194984	Bst2
XP_036020208	17.09	14777000	10690000	204.65	-0.467092	226982	Eif5b	eukaryotic translation initiation factor 5B	0.0195434	Eif5b
NP_084514	17.03	76750000	55565000	365.79	-0.46599	13424	Dync1h1	dynein cytoplasmic 1 heavy chain 1	0.0198153	Dync1h1
NP_663397	17.02	14438000	10453000	228.22	-0.465954	28088	Rtcb	RNA 2',3'-cyclic phosphate and 5'-OH ligase	0.0198609	Rtcb
XP_036020509	16.97	23827000	17261000	182.96	-0.465081	118568683	Gm54248	predicted gene, 54248	0.0200909	Gm54248
XP_030100642	16.97	23827000	17261000	182.96	-0.465081	105244034	Gm33887	predicted gene, 33887	0.0200909	Gm33887
XP_030102336	16.97	23827000	17261000	182.96	-0.465081	105245342	Gm40814	predicted gene, 40814	0.0200909	Gm40814
XP_036013017	16.97	23827000	17261000	182.96	-0.465081	118567893	Gm53666	predicted gene, 53666	0.0200909	Gm53666
XP_036014177	16.97	23827000	17261000	182.96	-0.465081	118568080	Gm53808	predicted gene, 53808	0.0200909	Gm53808
XP_036009517	16.97	23827000	17261000	182.96	-0.465081	118567481	Gm53357	predicted gene, 53357	0.0200909	Gm53357
XP_036017663	16.96	6080900	3815000	118.53	-0.672602	108160	Fam50a	family with sequence similarity 50, member A	0.0201372	Fam50a
NP_080195	16.95	37030000	26833000	161.03	-0.464686	67025	Rpl11	ribosomal protein L11	0.0201837	Rpl11
NP_075629	16.94	16040000	11412000	196	-0.491122	30926	Glrx3	glutaredoxin 3	0.0202302	Glrx3
NP_062621	16.9	28076000	20358000	165.29	-0.463742	19933	Rpl21	ribosomal protein L21	0.0204174	Rpl21
XP_036018682	16.9	28076000	20358000	165.29	-0.463742	108168770	Gm13653	predicted gene 13653	0.0204174	Gm13653
NP_001185842	16.88	11120000	8065300	243.92	-0.463357	16800	Arhgef2	Rho/Rac guanine nucleotide exchange factor 2	0.0205116	Arhgef2
NP_076054	16.84	11268000	8176200	225.86	-0.462729	110750	Cse1l	chromosome segregation 1 like	0.0207014	Cse1l
NP_612183	16.82	5479300	3976600	196.04	-0.462456	171504	Apobr	apolipoprotein B receptor	0.020797	Apobr
XP_036015534	16.81	1676100	1754400	102.68	0.0658695	80910	Gpr84	G protein-coupled receptor 84	0.0208449	Gpr84
NP_001005508	16.79	2641200	1747700	129.25	-0.595736	226652	Arhgap30	Rho GTPase activating protein 30	0.0209411	Arhgap30
NP_034310	16.78	399630	1554800	59.89	1.95999	14114	Fbln1	fibulin 1	0.0209894	Fbln1
NP_766277	16.69	8803900	12111000	232.88	0.460103	230073	Rigi	RNA sensor RIG-I	0.0214289	Rigi
NP_035735	16.69	3886000	2824700	292	-0.460188	21917	Tmpo	thymopoietin	0.0214289	Tmpo
NP_742083	16.65	17584000	12789000	158.3	-0.45936	19951	Rpl32	ribosomal protein L32	0.0216272	Rpl32
NP_059071	16.65	7592800	5522100	174.58	-0.459415	20409	Ostf1	osteoclast stimulating factor 1	0.0216272	Ostf1
NP_058622	16.62	4391500	3118400	154.71	-0.493908	53890	Sart3	squamous cell carcinoma antigen recognized by T cells 3	0.0217771	Sart3
NP_031816	16.57	15769000	11479000	245.19	-0.458094	13006	Smc3	structural maintenance of chromosomes 3	0.0220293	Smc3
NP_598487	16.56	17116000	12461000	198.41	-0.457926	70356	St13	suppression of tumorigenicity 13	0.02208	St13
NP_659171	16.56	4991100	3497700	157.61	-0.512951	232989	Hnrnpul1	heterogeneous nuclear ribonucleoprotein U-like 1	0.02208	Hnrnpul1
NP_001347045	16.54	60443000	44018000	199.37	-0.457482	20085	Rps19	ribosomal protein S19	0.022182	Rps19
NP_598709	16.52	6795100	4645900	156.42	-0.548537	101739	Psip1	PC4 and SFRS1 interacting protein 1	0.0222844	Psip1
NP_613058	16.51	2660900	1938500	162.27	-0.456974	28035	Usp39	ubiquitin specific peptidase 39	0.0223357	Usp39
XP_006529299	16.5	12119000	8829600	209.7	-0.456851	17970	Ncf2	neutrophil cytosolic factor 2	0.0223872	Ncf2
NP_001278129	16.48	3282500	2107100	125.47	-0.639536	66314	Tpd52l2	tumor protein D52-like 2	0.0224905	Tpd52l2
NP_001157226	16.47	8859000	6457200	210.72	-0.456235	98732	Rab3gap2	RAB3 GTPase activating protein subunit 2	0.0225424	Rab3gap2
XP_036019572	16.47	22815000	15767000	222.59	-0.533074	14211	Smc2	structural maintenance of chromosomes 2	0.0225424	Smc2
NP_034157	16.45	1740200	1105300	100.96	-0.654815	13202	Ddt	D-dopachrome tautomerase	0.0226464	Ddt
NP_001153338	16.42	7454200	5436200	178.73	-0.455455	56207	Uchl5	ubiquitin carboxyl-terminal esterase L5	0.0228034	Uchl5
NP_062659	16.41	18965000	13832000	255.58	-0.45533	56505	Ruvbl1	RuvB-like AAA ATPase 1	0.022856	Ruvbl1
NP_001297375	16.4	13672000	9973400	229.4	-0.455067	13132	Dab2	disabled 2, mitogen-responsive phosphoprotein	0.0229087	Dab2
NP_033971	16.37	13953000	13431000	221.88	-0.0550086	12475	Cd14	CD14 antigen	0.0230675	Cd14
NP_081611	16.37	3360200	2452000	150.1	-0.454588	70153	Qng1	Q-nucleotide N-glycosylase 1	0.0230675	Qng1
NP_733769	16.35	27041000	19736000	182.09	-0.454319	267019	Rps15a	ribosomal protein S15A	0.0231739	Rps15a
NP_035629	16.33	12383000	9040500	208.81	-0.453886	20901	Strap	serine/threonine kinase receptor associated protein	0.0232809	Strap
NP_034324	16.33	2411000	1553800	117.05	-0.633831	14159	Fes	feline sarcoma oncogene	0.0232809	Fes
NP_001087221	16.32	3728600	2722700	149.05	-0.453596	69207	Srsf11	serine and arginine-rich splicing factor 11	0.0233346	Srsf11
NP_001003908	16.28	80089000	58508000	357.09	-0.45297	67300	Cltc	clathrin heavy chain	0.0235505	Cltc
XP_006503180	16.23	1317100	865700	116.49	-0.605426	26445	Psmb2	proteasome (prosome, macropain) subunit, beta type 2	0.0238232	Psmb2
NP_001156772	16.19	8686700	6352600	182.89	-0.451461	224903	Safb	scaffold attachment factor B	0.0240436	Safb
NP_034192	16.12	3879400	2839600	178.01	-0.450146	13423	Dnase2a	deoxyribonuclease II alpha	0.0244343	Dnase2a
NP_001345696	16.12	47571000	34819000	317.12	-0.450208	12461	Cct2	chaperonin containing TCP1 subunit 2	0.0244343	Cct2
NP_001350254	16.1	566830	415030	126.08	-0.4497	66138	Bud23	BUD23, rRNA methyltransferase and ribosome maturation factor	0.0245471	Bud23
NP_001346045	16.1	1915600	1205000	108.43	-0.668763	110829	Lims1	LIM and senescent cell antigen-like domains 1	0.0245471	Lims1
XP_036017749	16.08	2075800	1520300	133.66	-0.449311	18968	Pola1	polymerase (DNA directed), alpha 1	0.0246604	Pola1
XP_011244304	16.08	4074700	2628900	126.45	-0.632235	67501	Ccdc50	coiled-coil domain containing 50	0.0246604	Ccdc50
NP_031905	16.07	6561100	4805400	209.7	-0.449281	13494	Drg1	developmentally regulated GTP binding protein 1	0.0247172	Drg1
XP_030097835	16.07	2484600	1798300	152.76	-0.46638	108124	Napa	N-ethylmaleimide sensitive fusion protein attachment protein alpha	0.0247172	Napa
XP_006522204	16.06	8871800	6498500	206.61	-0.44912	252870	Usp7	ubiquitin specific peptidase 7	0.0247742	Usp7
NP_001291457	16	17279000	12666000	208.54	-0.448059	11615	Ahcyl	adenosylhomocysteinase like	0.0251189	Ahcyl
NP_057870	16	17279000	12666000	208.54	-0.448059	269378	Ahcy	S-adenosylhomocysteine hydrolase	0.0251189	Ahcy
NP_084154	15.99	3489500	2374100	158.6	-0.55564	108903	Tbcd	tubulin-specific chaperone d	0.0251768	Tbcd
NP_653112	15.93	2482300	1518200	141.48	-0.709316	70497	Arhgap17	Rho GTPase activating protein 17	0.025527	Arhgap17
NP_035426	15.91	25243000	16879000	148.56	-0.580654	20084	Rps18	ribosomal protein S18	0.0256448	Rps18
NP_031790	15.88	2890900	2122400	190.03	-0.445822	12929	Crkl	v-crk avian sarcoma virus CT10 oncogene homolog-like	0.0258226	Crkl
NP_080176	15.87	14180000	10411000	203.96	-0.445749	110052	Dek	DEK proto-oncogene	0.0258821	Dek
NP_001355555	15.87	14955000	10980000	222.13	-0.44575	13722	Aimp1	aminoacyl tRNA synthetase complex-interacting multifunctional protein 1	0.0258821	Aimp1
NP_001157786	15.85	9903900	7273300	202.7	-0.445387	22375	Wars1	tryptophanyl-tRNA synthetase1	0.0260016	Wars1
NP_613063	15.82	16546000	12094000	169.9	-0.452191	28080	Atp5po	ATP synthase peripheral stalk subunit OSCP	0.0261818	Atp5po
XP_006507238	15.81	42205000	31011000	332.75	-0.444634	101706	Numa1	nuclear mitotic apparatus protein 1	0.0262422	Numa1
NP_079976	15.79	4662900	3427100	174.18	-0.444239	66681	Pgm2	phosphoglucomutase 2	0.0263633	Pgm2
NP_001272820	15.79	15635000	11491000	238.88	-0.444275	56459	Sae1	SUMO1 activating enzyme subunit 1	0.0263633	Sae1
NP_058052	15.76	1750300	1253300	122.62	-0.48187	51798	Ech1	enoyl coenzyme A hydratase 1, peroxisomal	0.0265461	Ech1
NP_001304279	15.75	6969000	5124500	197.91	-0.44354	12237	Bub3	BUB3 mitotic checkpoint protein	0.0266073	Bub3
NP_035434	15.74	23454000	17250000	271.45	-0.443238	20174	Ruvbl2	RuvB-like AAA ATPase 2	0.0266686	Ruvbl2
NP_001155326	15.74	23413000	17219000	254.05	-0.443308	229663	Csde1	cold shock domain containing E1, RNA binding	0.0266686	Csde1
NP_787027	15.72	9990000	7349100	181.21	-0.442917	321022	Cdv3	carnitine deficiency-associated gene expressed in ventricle 3	0.0267917	Cdv3
NP_071301	15.72	8260000	6075800	217.94	-0.443067	63913	Niban1	niban apoptosis regulator 1	0.0267917	Niban1
XP_036012032	15.72	18223000	12643000	155.9	-0.527422	666790	Gm8290	predicted gene 8290	0.0267917	Gm8290
NP_997406	15.72	18223000	12643000	155.9	-0.527422	268449	Rpl23a	ribosomal protein L23A	0.0267917	Rpl23a
NP_035286	15.71	25042000	18423000	286.22	-0.442842	19072	Prep	prolyl endopeptidase	0.0268534	Prep
NP_001348973	15.7	2550900	1788500	128.01	-0.512256	225896	Ubxn1	UBX domain protein 1	0.0269153	Ubxn1
NP_001107032	15.7	9619400	5872600	127.95	-0.711948	109801	Glo1	glyoxalase 1	0.0269153	Glo1
NP_082408	15.68	8813200	6042700	165.29	-0.544473	72157	Pgm1	phosphoglucomutase 1	0.0270396	Pgm1
NP_068560	15.64	1809900	1212700	101.79	-0.577687	60406	Sap30	sin3 associated polypeptide	0.0272898	Sap30
NP_001039328	15.62	1396600	996180	126.36	-0.487441	27632	Nelfe	negative elongation factor complex member E, Rdbp	0.0274157	Nelfe
NP_062684	15.61	21949000	16169000	231.99	-0.440925	24061	Smc1a	structural maintenance of chromosomes 1A	0.0274789	Smc1a
XP_030099233	15.58	4569700	3367400	213.08	-0.440464	20911	Stxbp2	syntaxin binding protein 2	0.0276694	Stxbp2
XP_006517265	15.56	15345000	11311000	224.57	-0.440042	212880	Ddx46	DEAD box helicase 46	0.0277971	Ddx46
NP_031942	15.56	8642100	6369500	169.49	-0.440202	13680	Ddx19a	DEAD box helicase 19a	0.0277971	Ddx19a
NP_032968	15.53	11079000	8169800	223.62	-0.439455	19155	Npepps	aminopeptidase puromycin sensitive	0.0279898	Npepps
NP_001032835	15.53	4256400	2859100	187.38	-0.574073	328099	Prps1l3	phosphoribosyl pyrophosphate synthetase 1-like 3	0.0279898	Prps1l3
NP_067438	15.53	4256400	2859100	187.38	-0.574073	19139	Prps1	phosphoribosyl pyrophosphate synthetase 1	0.0279898	Prps1
NP_076343	15.52	2880500	2039700	124.05	-0.497962	77038	Arfgap2	ADP-ribosylation factor GTPase activating protein 2	0.0280543	Arfgap2
NP_598890	15.5	21133000	15589000	257.83	-0.438969	28000	Prpf19	pre-mRNA processing factor 19	0.0281838	Prpf19
NP_080239	15.5	25070000	18493000	226.87	-0.438983	67097	Rps10	ribosomal protein S10	0.0281838	Rps10
XP_030109052	15.5	6075500	4481500	188.78	-0.439021	13858	Eps15	epidermal growth factor receptor pathway substrate 15	0.0281838	Eps15
NP_080543	15.5	1703300	1241900	111.97	-0.455784	67602	Necap1	NECAP endocytosis associated 1	0.0281838	Necap1
NP_080277	15.5	1487200	900870	103.13	-0.723208	67153	Rnaseh2b	ribonuclease H2, subunit B	0.0281838	Rnaseh2b
NP_033981	15.49	3894500	5262400	122.62	0.434283	12505	Cd44	CD44 antigen	0.0282488	Cd44
NP_034253	15.49	50712000	37413000	282.3	-0.438788	13669	Eif3a	eukaryotic translation initiation factor 3, subunit A	0.0282488	Eif3a
NP_075770	15.49	28180000	20788000	260.01	-0.438921	66945	Sdha	succinate dehydrogenase complex, subunit A, flavoprotein (Fp)	0.0282488	Sdha
NP_001107784	15.48	10442000	7704600	204.1	-0.438606	71653	Shtn1	shootin 1	0.0283139	Shtn1
NP_598911	15.48	6077100	4402600	174.55	-0.465027	107260	Otub1	OTU domain, ubiquitin aldehyde binding 1	0.0283139	Otub1
NP_032766	15.44	23648000	17457000	248.04	-0.437913	18195	Nsf	N-ethylmaleimide sensitive fusion protein	0.0285759	Nsf
NP_035753	15.4	15080000	15201000	245.05	0.0115298	21973	Top2a	topoisomerase (DNA) II alpha	0.0288403	Top2a
NP_058021	15.4	2180300	1444400	111.74	-0.594056	20778	Scarb1	scavenger receptor class B, member 1	0.0288403	Scarb1
NP_001017966	15.36	2086100	1541400	146.05	-0.436567	68817	Ddi2	DNA-damage inducible protein 2	0.0291072	Ddi2
NP_080237	15.35	10067000	7440100	218.61	-0.43624	67092	Gatm	glycine amidinotransferase (L-arginine:glycine amidinotransferase)	0.0291743	Gatm
NP_058036	15.32	5801600	4289100	200.02	-0.435776	12566	Cdk2	cyclin dependent kinase 2	0.0293765	Cdk2
NP_001346218	15.32	8811000	6513800	199.54	-0.435806	54645	Gripap1	GRIP1 associated protein 1	0.0293765	Gripap1
NP_001278368	15.32	3225800	1961800	118.01	-0.717479	208715	Hmgcs1	3-hydroxy-3-methylglutaryl-Coenzyme A synthase 1	0.0293765	Hmgcs1
XP_006505165	15.3	2300000	1700900	136.65	-0.435336	27999	Fam3c	FAM3 metabolism regulating signaling molecule C	0.0295121	Fam3c
NP_058587	15.29	18709000	13838000	234.01	-0.435097	51792	Ppp2r1a	protein phosphatase 2, regulatory subunit A, alpha	0.0295801	Ppp2r1a
NP_033107	15.26	19261000	14251000	192.49	-0.434619	19943	Rpl28	ribosomal protein L28	0.0297852	Rpl28
NP_001240822	15.25	16739000	12387000	257.89	-0.434387	13430	Dnm2	dynamin 2	0.0298538	Dnm2
NP_031646	15.25	6183800	4155600	178.38	-0.573437	12408	Cbr1	carbonyl reductase 1	0.0298538	Cbr1
NP_660212	15.24	3811500	4613200	200.46	0.275409	246730	Oas1a	2'-5' oligoadenylate synthetase 1A	0.0299226	Oas1a
NP_001258372	15.23	1756700	1300200	132	-0.434134	225887	Ndufs8	NADH:ubiquinone oxidoreductase core subunit S8	0.0299916	Ndufs8
NP_034038	15.17	2988400	2213400	152.07	-0.433109	12764	Cmas	cytidine monophospho-N-acetylneuraminic acid synthetase	0.0304089	Cmas
NP_722494	15.17	2105100	1552500	159.47	-0.439295	353190	Edc3	enhancer of mRNA decapping 3	0.0304089	Edc3
NP_001074760	15.15	4197200	2868400	169.83	-0.549181	78317	Ccdc88b	coiled-coil domain containing 88B	0.0305492	Ccdc88b
NP_001005509	15.13	13141000	9738100	226.45	-0.432363	229317	Eif2a	eukaryotic translation initiation factor 2A	0.0306902	Eif2a
NP_598529	15.13	4191400	3106000	176.61	-0.432374	109900	Asl	argininosuccinate lyase	0.0306902	Asl
NP_062701	15.11	13704000	10159000	207.85	-0.431839	56440	Snx1	sorting nexin 1	0.0308319	Snx1
NP_001098086	15.1	29081000	21559000	297.62	-0.431787	19684	Rdx	radixin	0.030903	Rdx
NP_067305	15.1	5875100	4071000	138.56	-0.52923	11431	Acp1	acid phosphatase 1, soluble	0.030903	Acp1
NP_036099	15.05	20339000	15089000	218.93	-0.430752	26444	Psma7	proteasome subunit alpha 7	0.0312608	Psma7
NP_031501	15.05	46198000	34272000	244.09	-0.4308	11837	Rplp0	ribosomal protein lateral stalk subunit P0	0.0312608	Rplp0
NP_598876	15.04	2883300	2139100	153.8	-0.430717	106504	Stk38	serine/threonine kinase 38	0.0313329	Stk38
NP_803421	15.03	5910500	4385600	203.28	-0.430506	52538	Acaa2	acetyl-CoA acyltransferase 2	0.0314051	Acaa2
NP_080390	15.03	20744000	15392000	215.3	-0.430513	13665	Eif2s1	eukaryotic translation initiation factor 2, subunit 1 alpha	0.0314051	Eif2s1
NP_067513	15.02	3161500	2335600	149.04	-0.436816	59042	Cope	coatomer protein complex, subunit epsilon	0.0314775	Cope
NP_001028485	14.98	7330900	5143100	148.89	-0.511352	231887	Pdap1	PDGFA associated protein 1	0.0317687	Pdap1
NP_796063	14.98	1712700	911560	95.21	-0.909863	320165	Tacc1	transforming, acidic coiled-coil containing protein 1	0.0317687	Tacc1
NP_765988	14.96	19786000	12934000	161.25	-0.613311	68598	Dnajc8	DnaJ heat shock protein family (Hsp40) member C8	0.0319154	Dnajc8
NP_033970	14.95	54759000	40675000	284.23	-0.428954	12469	Cct8	chaperonin containing TCP1 subunit 8	0.031989	Cct8
NP_033967	14.93	48992000	36401000	265.31	-0.428568	12464	Cct4	chaperonin containing TCP1 subunit 4	0.0321366	Cct4
XP_006530812	14.93	2101200	1308400	139.27	-0.68341	17159	Man2b1	mannosidase 2, alpha B1	0.0321366	Man2b1
NP_001139781	14.92	8309400	5964900	174.53	-0.478246	13169	Dbnl	drebrin-like	0.0322107	Dbnl
NP_080553	14.91	2958300	2198600	163.18	-0.428183	67619	Nob1	NIN1/RPN12 binding protein 1 homolog	0.0322849	Nob1
NP_796300	14.9	11308000	8404600	253.62	-0.428093	224105	Pak2	p21 (RAC1) activated kinase 2	0.0323594	Pak2
NP_001344613	14.88	2271900	1497500	134.74	-0.601343	21770	Ppp2r5d	protein phosphatase 2, regulatory subunit B', delta	0.0325087	Ppp2r5d
NP_001152991	14.87	9237300	6868300	251.8	-0.427518	237823	Pfas	phosphoribosylformylglycinamidine synthase (FGAR amidotransferase)	0.0325837	Pfas
NP_035425	14.86	13544000	10073000	182.21	-0.42716	20042	Rps12	ribosomal protein S12	0.0326588	Rps12
XP_036018677	14.86	13544000	10073000	182.21	-0.42716	670832	Rps12-ps10	ribosomal protein S12, pseudogene 10	0.0326588	Rps12-ps10
XP_006540395	14.86	4220300	3128100	162.53	-0.432059	68188	Sympk	symplekin	0.0326588	Sympk
NP_038560	14.8	1898900	2443000	97.76	0.36349	14728	Lilrb4a	leukocyte immunoglobulin-like receptor, subfamily B, member 4A	0.0331131	Lilrb4a
NP_203534	14.77	17124000	12748000	257.66	-0.425749	70349	Copb1	coatomer protein complex, subunit beta 1	0.0333426	Copb1
NP_036131	14.77	5113400	3772500	186.97	-0.438762	26891	Cops4	COP9 signalosome subunit 4	0.0333426	Cops4
NP_666283	14.77	9994000	6702800	177.25	-0.576298	68298	Ncapd2	non-SMC condensin I complex, subunit D2	0.0333426	Ncapd2
XP_036011886	14.72	1114700	819170	140.22	-0.444421	70297	Gcc2	GRIP and coiled-coil domain containing 2	0.0337287	Gcc2
NP_035447	14.7	10419000	7732800	165.84	-0.430154	20218	Khdrbs1	KH domain containing, RNA binding, signal transduction associated 1	0.0338844	Khdrbs1
NP_001038993	14.68	6293500	4690900	190.37	-0.423998	338355	Fkbp15	FK506 binding protein 15	0.0340408	Fkbp15
NP_001350045	14.66	3568600	2660400	227.92	-0.423715	68278	Ddx39a	DEAD box helicase 39a	0.0341979	Ddx39a
NP_001021118	14.62	8727500	6510000	190.58	-0.422911	74006	Dnm1l	dynamin 1-like	0.0345144	Dnm1l
NP_598912	14.62	29376000	21497000	214.33	-0.450503	107271	Yars1	tyrosyl-tRNA synthetase 1	0.0345144	Yars1
NP_001028480	14.62	863690	518560	99.05	-0.736003	230787	Themis2	thymocyte selection associated family member 2	0.0345144	Themis2
NP_525027	14.61	10009000	7466800	206.72	-0.422736	140580	Elmo1	engulfment and cell motility 1	0.0345939	Elmo1
NP_666312	14.61	25111000	18733000	247.62	-0.422738	56347	Eif3c	eukaryotic translation initiation factor 3, subunit C	0.0345939	Eif3c
NP_001342303	14.6	10058000	7504500	204.29	-0.422516	51886	Fubp1	far upstream element (FUSE) binding protein 1	0.0346737	Fubp1
NP_001343385	14.58	16741000	12494000	202.66	-0.42215	230753	Thrap3	thyroid hormone receptor associated protein 3	0.0348337	Thrap3
NP_065625	14.58	12385000	9242500	180.91	-0.422239	20044	Rps14	ribosomal protein S14	0.0348337	Rps14
NP_080979	14.56	1966100	1212600	84.2	-0.697233	68375	Ndufa8	NADH:ubiquinone oxidoreductase subunit A8	0.0349945	Ndufa8
NP_079840	14.54	4864600	3632200	145.39	-0.421478	66441	Magohb	mago homolog B, exon junction complex core component	0.035156	Magohb
NP_001269666	14.54	4864600	3632200	145.39	-0.421478	17149	Magoh	mago homolog, exon junction complex core component	0.035156	Magoh
XP_030099702	14.54	1938400	1403800	142.15	-0.465529	76813	Armc6	armadillo repeat containing 6	0.035156	Armc6
NP_848831	14.53	5540700	4097000	198.35	-0.4355	238799	Tnpo1	transportin 1	0.0352371	Tnpo1
NP_001239405	14.52	15438000	11531000	216.44	-0.420968	15469	Prmt1	protein arginine N-methyltransferase 1	0.0353183	Prmt1
NP_036095	14.51	16030000	11975000	206.9	-0.420749	26440	Psma1	proteasome subunit alpha 1	0.0353997	Psma1
NP_034068	14.49	25963000	19398000	269.11	-0.420549	12847	Copa	coatomer protein complex subunit alpha	0.0355631	Copa
NP_080623	14.49	1119600	674090	88.87	-0.73197	67732	Iah1	isoamyl acetate-hydrolyzing esterase 1 homolog	0.0355631	Iah1
NP_957678	14.43	7410100	5540900	184.64	-0.419373	72946	Lrrc47	leucine rich repeat containing 47	0.0360579	Lrrc47
NP_033764	14.39	8013100	5995100	208.38	-0.418577	11564	Adsl	adenylosuccinate lyase	0.0363915	Adsl
NP_034510	14.38	4430800	4966600	173.3	0.164691	14964	H2-D1	histocompatibility 2, D region locus 1	0.0364754	H2-D1
NP_848140	14.38	2805000	2098800	189.16	-0.418436	56531	Ylpm1	YLP motif containing 1	0.0364754	Ylpm1
NP_001348416	14.34	12088000	9048800	225.79	-0.417777	233871	Atxn2l	ataxin 2-like	0.0368129	Atxn2l
NP_034750	14.32	2947400	2104800	141.82	-0.48576	209737	Kif15	kinesin family member 15	0.0369828	Kif15
NP_766173	14.31	3933400	2945700	174.07	-0.417166	217980	Larp4b	La ribonucleoprotein 4B	0.0370681	Larp4b
NP_084426	14.3	1276400	1693400	136.3	0.407842	80861	Dhx58	DExH-box helicase 58	0.0371535	Dhx58
NP_034071	14.3	16610000	12441000	165.1	-0.41695	12857	Cox4i1	cytochrome c oxidase subunit 4I1	0.0371535	Cox4i1
NP_113569	14.26	1941000	1454700	178.15	-0.416078	83669	Wdr6	WD repeat domain 6	0.0374973	Wdr6
NP_034609	14.26	1078000	738450	215.62	-0.545785	193740	Hspa1a	heat shock protein 1A	0.0374973	Hspa1a
NP_034608	14.26	1078000	738450	215.62	-0.545785	15511	Hspa1b	heat shock protein 1B	0.0374973	Hspa1b
XP_030109448	14.26	2035400	1216300	105.2	-0.742813	269593	Luzp1	leucine zipper protein 1	0.0374973	Luzp1
NP_542366	14.22	9815500	7359800	215.43	-0.415395	68135	Eif3h	eukaryotic translation initiation factor 3, subunit H	0.0378443	Eif3h
NP_613067	14.21	9680900	7260200	183.5	-0.415132	28295	Gatd3a	glutamine amidotransferase like class 1 domain containing 3A	0.0379315	Gatd3a
XP_030100710	14.21	9676600	7256200	170.94	-0.415286	11776	Ap3d1	adaptor-related protein complex 3, delta 1 subunit	0.0379315	Ap3d1
NP_766204	14.21	3056800	2201900	133.36	-0.473273	224171	Cip2a	cell proliferation regulating inhibitor of protein phosphatase 2A	0.0379315	Cip2a
XP_030103546	14.21	8691500	6102100	162.52	-0.510299	18753	Prkcd	protein kinase C, delta	0.0379315	Prkcd
NP_001347931	14.19	5427200	4070800	197.4	-0.414896	67897	Rnmt	RNA (guanine-7-) methyltransferase	0.0381066	Rnmt
NP_001104532	14.17	3189900	2206200	133.89	-0.531948	12846	Comt	catechol-O-methyltransferase	0.0382825	Comt
NP_598913	14.15	4406300	2977000	138.04	-0.565709	107321	Lpxn	leupaxin	0.0384592	Lpxn
NP_033101	14.14	1958700	1263500	113.8	-0.632471	19895	Rpia	ribose 5-phosphate isomerase A	0.0385478	Rpia
NP_001034258	14.12	674860	506720	130.7	-0.413399	26987	Eif4e2	eukaryotic translation initiation factor 4E member 2	0.0387258	Eif4e2
NP_038653	14.12	7396300	5395300	176.02	-0.455101	18472	Pafah1b1	platelet-activating factor acetylhydrolase, isoform 1b, subunit 1	0.0387258	Pafah1b1
NP_080582	14.12	1298600	945460	127.78	-0.457869	67674	Trmt112	tRNA methyltransferase 11-2	0.0387258	Trmt112
NP_081011	14.09	4012400	2774100	127.95	-0.532446	68473	Mob1b	MOB kinase activator 1B	0.0389942	Mob1b
NP_663546	14.09	4012400	2774100	127.95	-0.532446	232157	Mob1a	MOB kinase activator 1A	0.0389942	Mob1a
NP_079610	14.07	2403100	1791200	151.53	-0.42397	66073	Txndc12	thioredoxin domain containing 12 (endoplasmic reticulum)	0.0391742	Txndc12
NP_056550	14.06	25797000	19385000	258.74	-0.412263	13194	Ddb1	damage specific DNA binding protein 1	0.0392645	Ddb1
NP_081148	14.05	6704600	4912400	163.85	-0.448723	68926	Ubap2	ubiquitin-associated protein 2	0.039355	Ubap2
NP_001074777	14.05	3991500	2567900	139.91	-0.636342	330177	Taok3	TAO kinase 3	0.039355	Taok3
NP_033966	14.03	63770000	47938000	279.9	-0.411708	12462	Cct3	chaperonin containing TCP1 subunit 3	0.0395367	Cct3
NP_067311	14.02	2175700	1635700	152.62	-0.411571	68981	Snrpa1	small nuclear ribonucleoprotein polypeptide A'	0.0396278	Snrpa1
NP_694758	13.99	7124400	5004100	162.31	-0.509658	214459	Fnbp1l	formin binding protein 1-like	0.0399025	Fnbp1l
NP_598746	13.98	4140900	2934900	148.78	-0.496633	108737	Oxsr1	oxidative-stress responsive 1	0.0399945	Oxsr1
NP_038753	13.97	34481000	25940000	190.62	-0.410623	27207	Rps11	ribosomal protein S11	0.0400867	Rps11
NP_080699	13.97	2507000	1614700	130.41	-0.634696	67873	Mri1	methylthioribose-1-phosphate isomerase 1	0.0400867	Mri1
NP_071719	13.93	3658900	2670000	162.19	-0.45457	64136	Sdf2l1	stromal cell-derived factor 2-like 1	0.0404576	Sdf2l1
NP_659207	13.92	40065000	30160000	284.53	-0.409706	13681	Eif4a1	eukaryotic translation initiation factor 4A1	0.0405509	Eif4a1
NP_001365722	13.92	2733200	1826200	135.74	-0.581746	228961	Npepl1	aminopeptidase-like 1	0.0405509	Npepl1
NP_056589	13.91	8061200	8165500	215.77	0.0185466	50527	Ero1a	endoplasmic reticulum oxidoreductase 1 alpha	0.0406443	Ero1a
NP_849209	13.91	29253000	22024000	279.21	-0.409508	97212	Hadha	hydroxyacyl-CoA dehydrogenase trifunctional multienzyme complex subunit alpha	0.0406443	Hadha
XP_006498198	13.9	1809700	1112500	120.86	-0.701945	332579	Card9	caspase recruitment domain family, member 9	0.040738	Card9
XP_006502545	13.89	2012100	1436900	143.62	-0.485742	99889	Arfip1	ADP-ribosylation factor interacting protein 1	0.0408319	Arfip1
NP_082350	13.84	7087600	5340400	212.99	-0.408349	72047	Ddx42	DEAD box helicase 42	0.0413048	Ddx42
NP_032328	13.83	219850000	165700000	358.58	-0.407946	15516	Hsp90ab1	heat shock protein 90 alpha (cytosolic), class B member 1	0.0414	Hsp90ab1
XP_036020146	13.82	1194500	900360	109.94	-0.407833	56031	Ppie	peptidylprolyl isomerase E (cyclophilin E)	0.0414954	Ppie
XP_030102426	13.82	5332300	3705700	173.48	-0.525012	16593	Klc1	kinesin light chain 1	0.0414954	Klc1
NP_059500	13.81	6134300	4541700	153.45	-0.433666	54198	Snx3	sorting nexin 3	0.0415911	Snx3
NP_001127855	13.8	1252700	936930	117.89	-0.419028	232227	Iqsec1	IQ motif and Sec7 domain 1	0.0416869	Iqsec1
NP_031482	13.77	8165300	6158600	198.16	-0.406903	11767	Ap1m1	adaptor-related protein complex AP-1, mu subunit 1	0.0419759	Ap1m1
NP_787030	13.76	17082000	12887000	277.17	-0.40656	20742	Sptbn1	spectrin beta, non-erythrocytic 1	0.0420727	Sptbn1
NP_033455	13.76	20565000	15514000	185.08	-0.40662	22070	Tpt1	tumor protein, translationally-controlled 1	0.0420727	Tpt1
NP_067448	13.76	22382000	16884000	237.85	-0.406682	58810	Akr1a1	aldo-keto reductase family 1, member A1	0.0420727	Akr1a1
NP_001276460	13.76	18205000	13733000	257.85	-0.406688	66054	Cndp2	CNDP dipeptidase 2	0.0420727	Cndp2
NP_001156461	13.76	1624600	1216100	107.89	-0.417823	56698	Phax	phosphorylated adaptor for RNA export	0.0420727	Phax
NP_001153118	13.73	4862400	3579500	159.67	-0.441911	110074	Dut	deoxyuridine triphosphatase	0.0423643	Dut
NP_001357700	13.71	2270100	2933500	129.31	0.369867	99899	Ifi44	interferon-induced protein 44	0.0425598	Ifi44
NP_663590	13.7	24727000	18667000	261.78	-0.405597	110842	Etfa	electron transferring flavoprotein, alpha polypeptide	0.042658	Etfa
NP_899248	13.7	4628200	3170300	136.76	-0.545832	269113	Nup54	nucleoporin 54	0.042658	Nup54
NP_001157134	13.69	14375000	10854000	225.61	-0.405335	18220	Nucb1	nucleobindin 1	0.0427563	Nucb1
NP_038714	13.67	31664000	23915000	253.51	-0.404928	21454	Tcp1	t-complex protein 1	0.0429536	Tcp1
NP_035808	13.67	4784500	3317100	156.77	-0.528446	22258	Usp4	ubiquitin specific peptidase 4 (proto-oncogene)	0.0429536	Usp4
NP_036098	13.66	29252000	22096000	204.86	-0.40475	26443	Psma6	proteasome subunit alpha 6	0.0430527	Psma6
NP_068359	13.66	5073900	3700700	166.77	-0.455297	60315	Myg1	melanocyte proliferating gene 1	0.0430527	Myg1
NP_056602	13.65	14558000	10998000	239.19	-0.404571	50709	H1f4	H1.4 linker histone, cluster member	0.0431519	H1f4
NP_080971	13.64	21977000	16605000	226.46	-0.404377	110826	Etfb	electron transferring flavoprotein, beta polypeptide	0.0432514	Etfb
NP_032106	13.64	3630800	2624500	159.62	-0.468245	14421	B4galnt1	beta-1,4-N-acetyl-galactosaminyl transferase 1	0.0432514	B4galnt1
XP_036010538	13.64	3642700	2617500	214.31	-0.476819	17758	Map4	microtubule-associated protein 4	0.0432514	Map4
NP_598501	13.63	2672800	1951900	152.13	-0.453473	71974	Prmt3	protein arginine N-methyltransferase 3	0.0433511	Prmt3
NP_941056	13.61	902500	606590	107.99	-0.573205	381318	Nsl1	NSL1, MIS12 kinetochore complex component	0.0435512	Nsl1
NP_001349296	13.6	922830	1712700	92.84	0.892136	77559	Agl	amylo-1,6-glucosidase, 4-alpha-glucanotransferase	0.0436516	Agl
NP_077149	13.6	3862400	2627800	91.06	-0.555642	108121	U2af1	U2 small nuclear ribonucleoprotein auxiliary factor (U2AF) 1	0.0436516	U2af1
NP_666341	13.59	7898600	5972400	198.67	-0.403286	235661	Dync1li1	dynein cytoplasmic 1 light intermediate chain 1	0.0437522	Dync1li1
NP_001129538	13.58	6070300	4590500	182.44	-0.403117	15369	Hmox2	heme oxygenase 2	0.0438531	Hmox2
NP_032238	13.52	8330500	5617200	139.14	-0.568552	15107	Hadh	hydroxyacyl-Coenzyme A dehydrogenase	0.0444631	Hadh
NP_080711	13.49	1675400	1268500	138.4	-0.401382	67890	Ufm1	ubiquitin-fold modifier 1	0.0447713	Ufm1
NP_058085	13.49	132010000	99940000	295.8	-0.401513	51810	Hnrnpu	heterogeneous nuclear ribonucleoprotein U	0.0447713	Hnrnpu
NP_001078922	13.49	10729000	8075700	216.23	-0.409856	12388	Ctnnd1	catenin delta 1	0.0447713	Ctnnd1
NP_001343947	13.48	1341200	984060	127.02	-0.446706	80911	Acox3	acyl-Coenzyme A oxidase 3, pristanoyl	0.0448745	Acox3
NP_082235	13.46	54955000	41621000	264.69	-0.400939	71853	Pdia6	protein disulfide isomerase associated 6	0.0450817	Pdia6
NP_001158144	13.46	18245000	13818000	233.92	-0.400952	15502	Dnaja1	DnaJ heat shock protein family (Hsp40) member A1	0.0450817	Dnaja1
XP_036009616	13.45	2953000	1776900	85.42	-0.732819	114863	Plpbp	pyridoxal phosphate binding protein	0.0451856	Plpbp
NP_659051	13.42	4875600	3694500	162.44	-0.400201	72692	Hnrnpll	heterogeneous nuclear ribonucleoprotein L-like	0.0454988	Hnrnpll
NP_059505	13.41	13598000	10306000	230.01	-0.39991	54161	Copg1	coatomer protein complex, subunit gamma 1	0.0456037	Copg1
NP_001288213	13.41	2076900	1293600	58.79	-0.68304	13057	Cyba	cytochrome b-245, alpha polypeptide	0.0456037	Cyba
NP_149065	13.4	27564000	20258000	215.08	-0.444294	110960	Tars1	threonyl-tRNA synthetase 1	0.0457088	Tars1
NP_035973	13.38	16998000	13396000	243.91	-0.343563	23943	Esyt1	extended synaptotagmin-like protein 1	0.0459198	Esyt1
NP_001344195	13.35	17747000	13462000	227.16	-0.398682	71805	Nup93	nucleoporin 93	0.0462381	Nup93
NP_035279	13.35	36911000	27996000	223.2	-0.39883	19035	Ppib	peptidylprolyl isomerase B	0.0462381	Ppib
NP_780612	13.34	9053700	6868200	181.67	-0.398575	109154	Mlec	malectin	0.0463447	Mlec
XP_006521509	13.34	5791400	4238400	156.05	-0.450392	72318	Cyth4	cytohesin 4	0.0463447	Cyth4
NP_932758	13.33	80301000	60925000	272.79	-0.398384	229279	Hnrnpa3	heterogeneous nuclear ribonucleoprotein A3	0.0464515	Hnrnpa3
NP_084027	13.33	24024000	18227000	206.06	-0.398399	76808	Rpl18a	ribosomal protein L18A	0.0464515	Rpl18a
NP_653128	13.28	7925900	5759300	154.59	-0.460681	78655	Eif3j1	eukaryotic translation initiation factor 3, subunit J1	0.0469894	Eif3j1
NP_001242984	13.28	7925900	5759300	154.59	-0.460681	100042807	Eif3j2	eukaryotic translation initiation factor 3, subunit J2	0.0469894	Eif3j2
NP_084481	13.26	2860200	2085200	175.14	-0.45593	78885	Coro7	coronin 7	0.0472063	Coro7
NP_663345	13.24	5990900	4551000	180.46	-0.396589	209318	Gps1	G protein pathway suppressor 1	0.0474242	Gps1
XP_011245525	13.23	1512000	1135000	158.81	-0.413766	225913	Tkfc	triokinase, FMN cyclase	0.0475335	Tkfc
XP_006532508	13.22	5208900	3957900	209.27	-0.396244	18107	Nmt1	N-myristoyltransferase 1	0.0476431	Nmt1
XP_030107317	13.22	7907400	5925700	222.75	-0.416218	59026	Huwe1	HECT, UBA and WWE domain containing 1	0.0476431	Huwe1
NP_001103383	13.2	45904000	34889000	279.73	-0.395848	76936	Hnrnpm	heterogeneous nuclear ribonucleoprotein M	0.047863	Hnrnpm
NP_058572	13.16	15772000	11994000	204.89	-0.395053	53356	Eif3g	eukaryotic translation initiation factor 3, subunit G	0.0483059	Eif3g
NP_001239148	13.15	31068000	23628000	160.91	-0.394932	114641	Rpl31	ribosomal protein L31	0.0484172	Rpl31
NP_663544	13.15	21710000	16511000	215.58	-0.394932	232087	Mat2a	methionine adenosyltransferase 2A	0.0484172	Mat2a
NP_001277563	13.15	6655600	4815700	171.31	-0.466823	216558	Ugp2	UDP-glucose pyrophosphorylase 2	0.0484172	Ugp2
NP_001333483	13.14	6870300	5226000	190.19	-0.394666	230598	Nrdc	nardilysin convertase	0.0485289	Nrdc
NP_035249	13.13	33944000	25825000	260.81	-0.394388	18813	Pa2g4	proliferation-associated 2G4	0.0486407	Pa2g4
NP_080306	13.13	10874000	8272200	190.02	-0.39454	67204	Eif2s2	eukaryotic translation initiation factor 2 subunit 2 beta	0.0486407	Eif2s2
NP_001156713	13.11	3305300	2039300	101.77	-0.696707	18105	Nqo2	N-ribosyldihydronicotinamide quinone reductase 2	0.0488652	Nqo2
NP_081121	13.09	1724600	1145600	100.56	-0.590158	68816	Ppil1	peptidylprolyl isomerase (cyclophilin)-like 1	0.0490908	Ppil1
NP_722490	13.08	17938000	13657000	252.46	-0.393378	108101	Fermt3	fermitin family member 3	0.049204	Fermt3
NP_001354924	13.06	1055200	757020	107.44	-0.479113	625249	Gpx4	glutathione peroxidase 4	0.0494311	Gpx4
NP_032535	13.05	5975300	5994500	213.11	0.00462828	16956	Lpl	lipoprotein lipase	0.049545	Lpl
XP_030111545	13.04	2159000	2258200	139.26	0.06481	109032	Sp110	Sp110 nuclear body protein	0.0496592	Sp110
NP_001344792	13.03	94594	58849	84.72	-0.684731	78266	Zfp687	zinc finger protein 687	0.0497737	Zfp687
XP_030101323	13	10955000	8348800	205.88	-0.391949	107476	Acaca	acetyl-Coenzyme A carboxylase alpha	0.0501187	Acaca
NP_766307	13	18957000	14447000	243.48	-0.391961	231659	Gcn1	GCN1 activator of EIF2AK4	0.0501187	Gcn1
NP_076045	12.99	531510	331230	102.36	-0.682263	17855	Mvk	mevalonate kinase	0.0502343	Mvk
NP_001365891	12.98	12843000	9790600	209.54	-0.391513	56354	Dnajc7	DnaJ heat shock protein family (Hsp40) member C7	0.0503501	Dnajc7
NP_080371	12.95	3070900	2341900	115.04	-0.390982	67332	Snrpd3	small nuclear ribonucleoprotein D3	0.0506991	Snrpd3
NP_038579	12.95	3212600	2126600	120.9	-0.595193	15288	Hmbs	hydroxymethylbilane synthase	0.0506991	Hmbs
NP_058674	12.93	30670000	23396000	260.89	-0.390566	18242	Oat	ornithine aminotransferase	0.0509331	Oat
NP_077171	12.93	3825100	2687500	115.58	-0.509233	67857	Ppp6c	protein phosphatase 6, catalytic subunit	0.0509331	Ppp6c
NP_001005859	12.92	32794000	23800000	146.41	-0.46247	68436	Rpl34	ribosomal protein L34	0.0510505	Rpl34
NP_001186279	12.92	32794000	23800000	146.41	-0.46247	619547	Rpl34-ps1	ribosomal protein L34, pseudogene 1	0.0510505	Rpl34-ps1
NP_001344293	12.91	2771700	1924000	178.62	-0.526662	18479	Pak1	p21 (RAC1) activated kinase 1	0.0511682	Pak1
NP_032970	12.88	14109000	10770000	223.8	-0.389597	19166	Psma2	proteasome subunit alpha 2	0.0515229	Psma2
NP_001033678	12.87	19208000	14665000	223.48	-0.38933	59025	Usp14	ubiquitin specific peptidase 14	0.0516416	Usp14
XP_006518429	12.87	3004100	2055300	125.9	-0.547584	105446	Gmpr2	guanosine monophosphate reductase 2	0.0516416	Gmpr2
NP_035443	12.87	9386200	5561500	87.3	-0.755067	20200	S100a6	S100 calcium binding protein A6 (calcyclin)	0.0516416	S100a6
NP_001153096	12.84	10975000	7892000	206.22	-0.475758	215615	Rnpep	arginyl aminopeptidase (aminopeptidase B)	0.0519996	Rnpep
NP_997059	12.84	2336200	1601400	128.1	-0.54483	21753	Tes	testin LIM domain protein	0.0519996	Tes
NP_203538	12.83	8212500	6241000	196.91	-0.396044	94176	Dock2	dedicator of cyto-kinesis 2	0.0521195	Dock2
NP_001346083	12.82	4435300	3155900	131.05	-0.49098	20534	Slc4a1ap	solute carrier family 4 (anion exchanger), member 1, adaptor protein	0.0522396	Slc4a1ap
NP_080170	12.8	9483700	7247300	195.45	-0.388006	66997	Psmd12	proteasome (prosome, macropain) 26S subunit, non-ATPase, 12	0.0524807	Psmd12
NP_077136	12.8	2682700	1907900	130.37	-0.4917	64656	Mrps23	mitochondrial ribosomal protein S23	0.0524807	Mrps23
NP_766086	12.8	4650600	3206400	161.14	-0.536462	19229	Ptk2b	PTK2 protein tyrosine kinase 2 beta	0.0524807	Ptk2b
NP_035016	12.79	5384800	3628100	111.12	-0.569679	17992	Ndufa4	Ndufa4, mitochondrial complex associated	0.0526017	Ndufa4
NP_780433	12.78	2225300	1701200	145.75	-0.387447	75624	Metap1	methionyl aminopeptidase 1	0.052723	Metap1
NP_075898	12.75	13629000	17821000	210.66	0.386899	67963	Npc2	NPC intracellular cholesterol transporter 2	0.0530884	Npc2
NP_001350741	12.75	7948900	6078800	186.38	-0.386969	269823	Pon3	paraoxonase 3	0.0530884	Pon3
XP_030098080	12.73	5331100	3714700	175.76	-0.521188	18971	Pold1	polymerase (DNA directed), delta 1, catalytic subunit	0.0533335	Pold1
XP_006538911	12.72	6765100	5175800	181.32	-0.386329	242687	Wasf2	WASP family, member 2	0.0534564	Wasf2
NP_444349	12.72	3426300	2621200	159.43	-0.386424	93747	Echs1	enoyl Coenzyme A hydratase, short chain, 1, mitochondrial	0.0534564	Echs1
NP_001104296	12.71	6758600	5171600	196.5	-0.386114	13209	Ddx6	DEAD-box helicase 6	0.0535797	Ddx6
NP_058018	12.68	37811000	28944000	190.03	-0.385542	270106	Rpl13	ribosomal protein L13	0.0539511	Rpl13
XP_036019379	12.68	37811000	28944000	190.03	-0.385542	100040416	Rpl13-ps6	ribosomal protein L13, pseudogene 6	0.0539511	Rpl13-ps6
NP_083146	12.68	7761300	5262500	119.68	-0.56055	74325	Cltb	clathrin light chain B	0.0539511	Cltb
NP_034551	12.67	6707200	5134800	172.32	-0.385403	15211	Hexa	hexosaminidase A	0.0540754	Hexa
NP_766179	12.67	2575500	1890800	133.38	-0.445856	218503	Fcho2	FCH domain only 2	0.0540754	Fcho2
NP_080276	12.67	2210500	1532400	128.28	-0.52858	67151	Psmd9	proteasome (prosome, macropain) 26S subunit, non-ATPase, 9	0.0540754	Psmd9
XP_030099894	12.67	3508200	2385400	102.27	-0.5565	12858	Cox5a	cytochrome c oxidase subunit 5A	0.0540754	Cox5a
NP_542364	12.66	42350000	32429000	312.07	-0.385077	11429	Aco2	aconitase 2, mitochondrial	0.0542001	Aco2
NP_031570	12.66	462390	349370	113.43	-0.404354	12122	Bid	BH3 interacting domain death agonist	0.0542001	Bid
NP_034403	12.65	1255500	961520	207.76	-0.384873	14567	Gdi1	GDP dissociation inhibitor 1	0.054325	Gdi1
NP_035862	12.65	7487600	5734100	226.5	-0.384936	22608	Ybx1	Y box protein 1	0.054325	Ybx1
NP_034158	12.65	6706800	5136100	288.06	-0.384951	13205	Ddx3x	DEAD box helicase 3, X-linked	0.054325	Ddx3x
NP_035315	12.65	11069000	8476400	191.5	-0.385001	19170	Psmb1	proteasome (prosome, macropain) subunit, beta type 1	0.054325	Psmb1
NP_080138	12.65	2433000	1719000	121.08	-0.501167	66948	Acad8	acyl-Coenzyme A dehydrogenase family, member 8	0.054325	Acad8
NP_001239472	12.64	5933300	4544600	208.95	-0.384681	27054	Sec23b	SEC23 homolog B, COPII coat complex component	0.0544503	Sec23b
XP_017177516	12.62	3126800	2057700	121.04	-0.603654	18476	Pafah1b3	platelet-activating factor acetylhydrolase, isoform 1b, subunit 3	0.0547016	Pafah1b3
NP_001344403	12.54	39417000	30233000	296.93	-0.382694	107508	Eprs1	glutamyl-prolyl-tRNA synthetase 1	0.0557186	Eprs1
NP_001153189	12.54	16149000	12385000	245.54	-0.382851	18000	Septin2	septin 2	0.0557186	Septin2
NP_032091	12.54	1937500	1244600	98.31	-0.638514	14390	Gabpa	GA repeat binding protein, alpha	0.0557186	Gabpa
NP_001192243	12.52	12759000	15780000	208.76	0.306582	20846	Stat1	signal transducer and activator of transcription 1	0.0559758	Stat1
NP_079620	12.49	6190000	4750700	201.57	-0.381799	66085	Eif3f	eukaryotic translation initiation factor 3, subunit F	0.0563638	Eif3f
XP_036012670	12.47	365200	590200	102.28	0.692517	327978	Slfn5	schlafen 5	0.0566239	Slfn5
NP_079986	12.47	12627000	9694200	203.5	-0.381318	66694	Uqcrfs1	ubiquinol-cytochrome c reductase, Rieske iron-sulfur polypeptide 1	0.0566239	Uqcrfs1
NP_081092	12.47	6017400	4619700	156.38	-0.381341	68705	Gtf2f2	general transcription factor IIF, polypeptide 2	0.0566239	Gtf2f2
NP_080157	12.47	3786800	2907200	181.54	-0.381349	66978	Luc7l	Luc7-like	0.0566239	Luc7l
NP_061266	12.47	35271000	27077000	192.12	-0.381415	55949	Eef1b2	eukaryotic translation elongation factor 1 beta 2	0.0566239	Eef1b2
NP_036079	12.45	6796100	4964900	167.34	-0.452942	26413	Mapk1	mitogen-activated protein kinase 1	0.0568853	Mapk1
NP_663529	12.45	735750	505780	116.74	-0.540706	100017	Ldlrap1	low density lipoprotein receptor adaptor protein 1	0.0568853	Ldlrap1
XP_006541262	12.44	1151900	835640	104.98	-0.463062	71755	Dhdh	dihydrodiol dehydrogenase	0.0570164	Dhdh
NP_001075953	12.43	3606300	2455300	124.56	-0.55462	76742	Snx27	sorting nexin family member 27	0.0571479	Snx27
NP_620087	12.43	2928600	1897600	122.3	-0.626035	110854	Ptpa	protein phosphatase 2 protein activator	0.0571479	Ptpa
NP_835511	12.41	11989000	10419000	87.56	-0.202495	319149	H3c4	H3 clustered histone 4	0.0574116	H3c4
NP_835513	12.41	11989000	10419000	87.56	-0.202495	319152	H3c10	H3 clustered histone 10	0.0574116	H3c10
NP_835514	12.41	11989000	10419000	87.56	-0.202495	319153	H3c11	H3 clustered histone 11	0.0574116	H3c11
NP_835512	12.41	11989000	10419000	87.56	-0.202495	319151	H3c6	H3 clustered histone 6	0.0574116	H3c6
NP_835734	12.41	11989000	10419000	87.56	-0.202495	15077	H3c14	H3 clustered histone 14	0.0574116	H3c14
NP_038576	12.41	11989000	10419000	87.56	-0.202495	260423	H3c7	H3 clustered histone 7	0.0574116	H3c7
NP_835587	12.41	11989000	10419000	87.56	-0.202495	319154	H3c13	H3 clustered histone 13	0.0574116	H3c13
NP_473386	12.41	11989000	10419000	87.56	-0.202495	97114	H3c15	H3 clustered histone 15	0.0574116	H3c15
NP_659539	12.41	11989000	10419000	87.56	-0.202495	97908	H3c8	H3 clustered histone 8	0.0574116	H3c8
NP_038578	12.41	11989000	10419000	87.56	-0.202495	360198	H3c1	H3 clustered histone 1	0.0574116	H3c1
NP_783584	12.41	11989000	10419000	87.56	-0.202495	319148	H3c3	H3 clustered histone 3	0.0574116	H3c3
NP_835510	12.41	11989000	10419000	87.56	-0.202495	319150	H3c2	H3 clustered histone 2	0.0574116	H3c2
NP_660121	12.4	17901000	13758000	237.53	-0.379769	223691	Eif3l	eukaryotic translation initiation factor 3, subunit L	0.057544	Eif3l
NP_032638	12.4	1574000	1197900	124.81	-0.393928	17420	Mnat1	menage a trois 1	0.057544	Mnat1
NP_536694	12.4	1265800	839270	101.19	-0.592843	117599	Helb	helicase (DNA) B	0.057544	Helb
NP_001028442	12.39	3815100	4262400	169.35	0.159945	218756	Slc4a7	solute carrier family 4, sodium bicarbonate cotransporter, member 7	0.0576766	Slc4a7
NP_001344485	12.36	33749000	25950000	283.32	-0.37911	110611	Hdlbp	high density lipoprotein (HDL) binding protein	0.0580764	Hdlbp
NP_031884	12.36	9210100	6870200	186.77	-0.422865	13367	Diaph1	diaphanous related formin 1	0.0580764	Diaph1
NP_031865	12.34	19410000	14930000	253.89	-0.378586	13204	Dhx15	DEAH-box helicase 15	0.0583445	Dhx15
NP_001263213	12.33	3556600	2728500	157.77	-0.382391	11632	Aip	aryl-hydrocarbon receptor-interacting protein	0.058479	Aip
XP_036020906	12.31	10481000	7746500	196.17	-0.43616	231086	Hadhb	hydroxyacyl-CoA dehydrogenase trifunctional multienzyme complex subunit beta	0.0587489	Hadhb
NP_064339	12.29	4307300	3128000	159.21	-0.461543	56532	Ripk3	receptor-interacting serine-threonine kinase 3	0.0590201	Ripk3
NP_084280	12.29	2250500	1338800	99.12	-0.749305	68631	Cryl1	crystallin, lambda 1	0.0590201	Cryl1
NP_001297469	12.27	20292000	15621000	258.23	-0.377424	22019	Tpp2	tripeptidyl peptidase II	0.0592925	Tpp2
NP_034072	12.26	6682000	5145100	161	-0.377081	12859	Cox5b	cytochrome c oxidase subunit 5B	0.0594292	Cox5b
NP_062798	12.26	3408100	2230400	119.37	-0.611665	56378	Arpc3	actin related protein 2/3 complex, subunit 3	0.0594292	Arpc3
NP_033216	12.24	7900800	6000900	199.95	-0.39682	20479	Vps4b	vacuolar protein sorting 4B	0.0597035	Vps4b
NP_001155254	12.24	1228100	901030	122.12	-0.446781	69807	Trim32	tripartite motif-containing 32	0.0597035	Trim32
NP_079890	12.24	2616700	1650300	83.94	-0.66502	66521	Rwdd1	RWD domain containing 1	0.0597035	Rwdd1
XP_036020506	12.24	2616700	1650300	83.94	-0.66502	100039252	Gm12693	predicted gene 12693	0.0597035	Gm12693
NP_032982	12.23	12838000	9889900	236.18	-0.376393	19205	Ptbp1	polypyrimidine tract binding protein 1	0.0598412	Ptbp1
NP_062284	12.23	7092400	5463700	164.69	-0.376396	19052	Ppp2ca	protein phosphatase 2 (formerly 2A), catalytic subunit, alpha isoform	0.0598412	Ppp2ca
XP_036008613	12.22	3041900	4245300	160.36	0.480894	16790	Anpep	alanyl aminopeptidase, membrane	0.0599791	Anpep
NP_079921	12.22	2938700	2264100	177.18	-0.37624	66585	Snrnp40	small nuclear ribonucleoprotein 40 (U5)	0.0599791	Snrnp40
NP_705776	12.21	790410	567340	121.14	-0.478388	223593	Washc5	WASH complex subunit 5	0.0601174	Washc5
XP_006500026	12.21	1442200	979780	141.31	-0.557741	58231	Stk4	serine/threonine kinase 4	0.0601174	Stk4
NP_001240641	12.2	1428300	1028000	93.1	-0.474459	110265	Msra	methionine sulfoxide reductase A	0.060256	Msra
NP_001170794	12.2	1722000	1224900	121.63	-0.491421	56526	Septin6	septin 6	0.060256	Septin6
NP_796015	12.19	2297000	1765500	123.22	-0.379674	319945	Flad1	flavin adenine dinucleotide synthetase 1	0.0603949	Flad1
NP_084102	12.18	803140	619070	132.29	-0.375549	76987	Hdhd2	haloacid dehalogenase-like hydrolase domain containing 2	0.0605341	Hdhd2
NP_032430	12.14	19888000	21364000	256.21	0.103284	16414	Itgb2	integrin beta 2	0.0610942	Itgb2
NP_084043	12.13	36754000	26922000	182.67	-0.449116	76846	Rps9	ribosomal protein S9	0.061235	Rps9
NP_001318049	12.12	26319000	30429000	249.33	0.209342	11746	Anxa4	annexin A4	0.0613762	Anxa4
NP_058044	12.12	11632000	8973900	202.31	-0.374292	53381	Prdx4	peroxiredoxin 4	0.0613762	Prdx4
NP_080899	12.12	2223200	1401400	121.32	-0.665769	68219	Nudt21	nudix hydrolase 21	0.0613762	Nudt21
NP_056580	12.1	3462900	2573900	152.42	-0.428025	50497	Hspa14	heat shock protein 14	0.0616595	Hspa14
NP_080423	12.09	12519000	9662300	158.15	-0.373681	67427	Rps20	ribosomal protein S20	0.0618016	Rps20
NP_758465	12.07	1782300	1309000	122.68	-0.445275	217124	Ppp1r9b	protein phosphatase 1, regulatory subunit 9B	0.0620869	Ppp1r9b
NP_001156960	12.07	1200000	855120	153.64	-0.488836	18642	Pfkm	phosphofructokinase, muscle	0.0620869	Pfkm
NP_035837	12.05	1525600	2018800	90.09	0.404121	22370	Vtn	vitronectin	0.0623735	Vtn
NP_001333539	12.05	16139000	12464000	235.64	-0.372784	107932	Chd4	chromodomain helicase DNA binding protein 4	0.0623735	Chd4
NP_001346874	12.04	2049300	2791900	156.58	0.446116	231655	Oasl1	2'-5' oligoadenylate synthetase-like 1	0.0625173	Oasl1
NP_663600	12.04	28860000	22289000	247.63	-0.372739	75705	Eif4b	eukaryotic translation initiation factor 4B	0.0625173	Eif4b
NP_080750	12.04	5302900	4047900	157.37	-0.389608	67955	Sugt1	SGT1, suppressor of G2 allele of SKP1 (S. cerevisiae)	0.0625173	Sugt1
NP_038875	12.03	1638900	1266100	140.87	-0.372336	26912	Gcat	glycine C-acetyltransferase (2-amino-3-ketobutyrate-coenzyme A ligase)	0.0626614	Gcat
NP_666144	12.03	5426200	4191700	172.85	-0.372407	217337	Srp68	signal recognition particle 68	0.0626614	Srp68
NP_031933	12.03	258780000	199900000	343.09	-0.372448	13629	Eef2	eukaryotic translation elongation factor 2	0.0626614	Eef2
NP_848731	12.01	14857000	11481000	226.64	-0.371895	69077	Psmd11	proteasome (prosome, macropain) 26S subunit, non-ATPase, 11	0.0629506	Psmd11
NP_079958	12	7949900	6144100	169.51	-0.371735	66645	Pspc1	paraspeckle protein 1	0.0630957	Pspc1
NP_001103780	12	2470000	1625400	105.94	-0.603716	55988	Snx12	sorting nexin 12	0.0630957	Snx12
NP_032477	12	1174100	755610	146.41	-0.635842	16594	Klc2	kinesin light chain 2	0.0630957	Klc2
NP_766182	11.99	3197200	2471100	188.76	-0.371656	218629	Dhx29	DExH-box helicase 29	0.0632412	Dhx29
XP_011245398	11.99	2278000	1715800	179.79	-0.408886	67655	Ctdp1	CTD phosphatase subunit 1	0.0632412	Ctdp1
NP_001303613	11.97	3208700	2119700	124.1	-0.598129	20401	Sh3bp1	SH3-domain binding protein 1	0.0635331	Sh3bp1
XP_006499054	11.95	1803700	2098100	135.65	0.218124	19271	Ptprj	protein tyrosine phosphatase receptor type J	0.0638263	Ptprj
NP_001153490	11.95	5221100	5672700	190.24	0.119682	208263	Tor1aip1	torsin A interacting protein 1	0.0638263	Tor1aip1
NP_598801	11.95	14027000	10849000	250.06	-0.370644	104721	Ddx1	DEAD box helicase 1	0.0638263	Ddx1
NP_061219	11.95	12479000	9651400	202.63	-0.370692	55944	Eif3d	eukaryotic translation initiation factor 3, subunit D	0.0638263	Eif3d
NP_001334369	11.95	5828400	4284100	179.89	-0.444108	18789	Papola	poly (A) polymerase alpha	0.0638263	Papola
NP_035732	11.94	139670000	108020000	429.65	-0.370724	21894	Tln1	talin 1	0.0639735	Tln1
NP_001157589	11.92	6698100	5004300	185.88	-0.420584	20719	Serpinb6a	serine (or cysteine) peptidase inhibitor, clade B, member 6a	0.0642688	Serpinb6a
NP_033324	11.91	7616900	4999500	128.98	-0.60742	20935	Surf6	surfeit gene 6	0.0644169	Surf6
NP_065628	11.89	1035500	1117100	161.14	0.109431	57315	Wdr46	WD repeat domain 46	0.0647143	Wdr46
NP_598713	11.89	2634300	2039100	151.76	-0.369487	101869	Unc45a	unc-45 myosin chaperone A	0.0647143	Unc45a
NP_001239447	11.88	20700000	16026000	214.14	-0.369216	53610	Nono	non-POU-domain-containing, octamer binding protein	0.0648634	Nono
NP_034236	11.87	433740000	335830000	304.68	-0.369099	13627	Eef1a1	eukaryotic translation elongation factor 1 alpha 1	0.065013	Eef1a1
NP_001037848	11.85	12020000	9308700	233.91	-0.368785	21429	Ubtf	upstream binding transcription factor, RNA polymerase I	0.0653131	Ubtf
NP_032575	11.84	4555800	3528800	181.38	-0.368527	17158	Man2a1	mannosidase 2, alpha 1	0.0654636	Man2a1
NP_001349693	11.84	8106200	6278500	185.5	-0.368606	170791	Rbm39	RNA binding motif protein 39	0.0654636	Rbm39
NP_001298003	11.82	757090	801320	221.25	0.0819137	68794	Flnc	filamin C, gamma	0.0657658	Flnc
NP_001028440	11.82	3381900	2620300	172.64	-0.368102	218236	Fam120a	family with sequence similarity 120, member A	0.0657658	Fam120a
NP_068360	11.81	5254700	3683200	146.88	-0.512649	60321	Wbp11	WW domain binding protein 11	0.0659174	Wbp11
NP_001155202	11.8	2461900	2813100	169.96	0.192389	21354	Tap1	transporter 1, ATP-binding cassette, sub-family B (MDR/TAP)	0.0660693	Tap1
NP_001074657	11.79	1438400	1064700	159.09	-0.434018	66446	Exosc7	exosome component 7	0.0662217	Exosc7
XP_030100565	11.79	2937900	2038400	178	-0.527348	76499	Clasp2	CLIP associating protein 2	0.0662217	Clasp2
NP_001347640	11.78	9538400	7394900	239.83	-0.367217	75221	Dpp3	dipeptidylpeptidase 3	0.0663743	Dpp3
NP_001239245	11.78	53090000	41157000	302.96	-0.367302	108037	Shmt2	serine hydroxymethyltransferase 2 (mitochondrial)	0.0663743	Shmt2
NP_081126	11.78	4214900	2949600	101.49	-0.514979	68833	Pdcl3	phosducin-like 3	0.0663743	Pdcl3
NP_001030931	11.77	6268100	4860300	248.17	-0.366983	71770	Ap2b1	adaptor-related protein complex 2, beta 1 subunit	0.0665273	Ap2b1
NP_663469	11.77	9542900	7399300	227.95	-0.367039	107029	Me2	malic enzyme 2, NAD(+)-dependent, mitochondrial	0.0665273	Me2
NP_001192296	11.77	14202000	11011000	232.89	-0.367149	235072	Septin7	septin 7	0.0665273	Septin7
NP_075837	11.76	1800200	1227500	111.87	-0.552434	67474	Snap29	synaptosomal-associated protein 29	0.0666807	Snap29
NP_080791	11.73	3742500	2727300	75.14	-0.456529	68026	Pclaf	PCNA clamp associated factor	0.0671429	Pclaf
NP_001288557	11.73	7730500	5522800	172.2	-0.485162	14479	Usp15	ubiquitin specific peptidase 15	0.0671429	Usp15
NP_080645	11.72	8147200	6321200	155.32	-0.366106	67771	Arpc5	actin related protein 2/3 complex, subunit 5	0.0672977	Arpc5
NP_848805	11.71	4122700	2972900	151.97	-0.471719	226407	Rab3gap1	RAB3 GTPase activating protein subunit 1	0.0674528	Rab3gap1
NP_001074725	11.7	2376500	1538800	126.51	-0.627033	277250	Kdm3b	KDM3B lysine (K)-specific demethylase 3B	0.0676083	Kdm3b
NP_001153711	11.68	1871500	1188500	92.94	-0.655053	14109	Fau	FAU ubiquitin like and ribosomal protein S30 fusion	0.0679204	Fau
NP_001342626	11.66	12481000	9692800	248.26	-0.364748	230249	Ecpas	Ecm29 proteasome adaptor and scaffold	0.0682339	Ecpas
NP_032943	11.66	2227500	1680600	162.85	-0.406449	19063	Ppt1	palmitoyl-protein thioesterase 1	0.0682339	Ppt1
XP_006515801	11.66	1832300	1330600	151.42	-0.461579	217830	Dglucy	D-glutamate cyclase	0.0682339	Dglucy
NP_033256	11.65	1608200	1930400	119.52	0.263453	20652	Soat1	sterol O-acyltransferase 1	0.0683912	Soat1
NP_444389	11.64	4387500	3408200	163.86	-0.364389	94062	Mrpl3	mitochondrial ribosomal protein L3	0.0685488	Mrpl3
XP_036008323	11.64	3245800	2500900	137.82	-0.376127	54380	Smarcal1	SWI/SNF related matrix associated, actin dependent regulator of chromatin, subfamily a-like 1	0.0685488	Smarcal1
NP_001318036	11.63	3402900	2643800	169.48	-0.364152	11651	Akt1	thymoma viral proto-oncogene 1	0.0687068	Akt1
XP_036018288	11.62	5751900	4222500	153.76	-0.445941	53893	Nudt5	nudix hydrolase 5	0.0688652	Nudt5
NP_079829	11.59	3832600	2807000	128.97	-0.449294	66419	Mrpl11	mitochondrial ribosomal protein L11	0.0693426	Mrpl11
NP_033119	11.59	5396300	3569400	85.58	-0.596289	20090	Rps29	ribosomal protein S29	0.0693426	Rps29
NP_032947	11.58	1922500	1379200	122.71	-0.479152	19075	Prim1	DNA primase, p49 subunit	0.0695024	Prim1
NP_031425	11.56	1487300	1156700	165.27	-0.362681	11487	Adam10	a disintegrin and metallopeptidase domain 10	0.0698232	Adam10
NP_001289899	11.56	8026000	6066200	173.91	-0.403888	11773	Ap2m1	adaptor-related protein complex 2, mu 1 subunit	0.0698232	Ap2m1
NP_001357882	11.56	13607000	10079000	179.73	-0.432997	664969	Gm7429	predicted pseudogene 7429	0.0698232	Gm7429
NP_001156957	11.56	13607000	10079000	179.73	-0.432997	19946	Rpl30	ribosomal protein L30	0.0698232	Rpl30
NP_598432	11.55	8858500	6890700	194.75	-0.362412	22185	U2af2	U2 small nuclear ribonucleoprotein auxiliary factor (U2AF) 2	0.0699842	U2af2
NP_001139572	11.52	34655000	26966000	283.52	-0.361922	15275	Hk1	hexokinase 1	0.0704693	Hk1
NP_061269	11.51	10703000	8329300	199.89	-0.361748	54709	Eif3i	eukaryotic translation initiation factor 3, subunit I	0.0706318	Eif3i
NP_080230	11.51	4400100	3283600	127.05	-0.422258	67078	Pgp	phosphoglycolate phosphatase	0.0706318	Pgp
NP_082333	11.5	2238900	2328800	143.04	0.0567967	72017	Cyb5r1	cytochrome b5 reductase 1	0.0707946	Cyb5r1
NP_689420	11.5	2276200	1771800	173.25	-0.361412	56085	Ubqln1	ubiquilin 1	0.0707946	Ubqln1
NP_036097	11.5	12753000	9926200	193.6	-0.361523	26442	Psma5	proteasome subunit alpha 5	0.0707946	Psma5
NP_001074665	11.48	10951000	8525900	204.84	-0.361139	68693	Hnrnpul2	heterogeneous nuclear ribonucleoprotein U-like 2	0.0711214	Hnrnpul2
NP_940803	11.48	5195000	3868600	180.81	-0.425312	70435	Inf2	inverted formin, FH2 and WH2 domain containing	0.0711214	Inf2
NP_062750	11.45	36644000	28545000	298.28	-0.360339	56463	Snd1	staphylococcal nuclease and tudor domain containing 1	0.0716143	Snd1
NP_032538	11.45	41974000	32695000	334.26	-0.360426	16971	Lrp1	low density lipoprotein receptor-related protein 1	0.0716143	Lrp1
NP_033867	11.45	3140800	2222500	136.78	-0.498949	12036	Bcat2	branched chain aminotransferase 2, mitochondrial	0.0716143	Bcat2
NP_082138	11.44	4029500	2819700	117.8	-0.515059	71679	Atp5pd	ATP synthase peripheral stalk subunit d	0.0717794	Atp5pd
NP_082404	11.41	1363600	1007300	153.87	-0.436927	72151	Rfc5	replication factor C (activator 1) 5	0.072277	Rfc5
NP_796236	11.4	5279700	4115800	179.39	-0.359283	320795	Pkn1	protein kinase N1	0.0724436	Pkn1
NP_001288140	11.39	5356300	3989000	155.89	-0.42521	11765	Ap1g1	adaptor protein complex AP-1, gamma 1 subunit	0.0726106	Ap1g1
NP_659079	11.38	1144000	1658600	83.23	0.535879	217203	Tmem106a	transmembrane protein 106A	0.072778	Tmem106a
NP_653126	11.38	3647600	2252000	86.2	-0.695741	77862	Thyn1	thymocyte nuclear protein 1	0.072778	Thyn1
NP_001348504	11.37	3606900	2812700	155.89	-0.358804	67684	Luc7l3	LUC7-like 3 (S. cerevisiae)	0.0729458	Luc7l3
NP_081696	11.37	1574500	933270	66.96	-0.754527	70420	Arpin	actin-related protein 2/3 complex inhibitor	0.0729458	Arpin
NP_034852	11.35	6762600	5117900	201.34	-0.402026	16907	Lmnb2	lamin B2	0.0732825	Lmnb2
NP_035430	11.34	53612000	41829000	249.4	-0.358052	20115	Rps7	ribosomal protein S7	0.0734514	Rps7
NP_001153106	11.34	578590	423310	116.62	-0.450827	227723	Prrc2b	proline-rich coiled-coil 2B	0.0734514	Prrc2b
NP_001350963	11.33	662970	468510	158.72	-0.500864	212999	Tnpo2	transportin 2 (importin 3, karyopherin beta 2b)	0.0736207	Tnpo2
NP_766420	11.32	4037000	3150600	161.32	-0.357657	240334	Pcyox1l	prenylcysteine oxidase 1 like	0.0737904	Pcyox1l
XP_006529128	11.32	35293000	27543000	281.88	-0.357696	108989	Tpr	translocated promoter region, nuclear basket protein	0.0737904	Tpr
NP_001342313	11.32	6217400	4761600	161.39	-0.384865	54127	Rps28	ribosomal protein S28	0.0737904	Rps28
NP_032974	11.31	16647000	12993000	238.39	-0.357528	19182	Psmc3	proteasome (prosome, macropain) 26S subunit, ATPase 3	0.0739605	Psmc3
NP_079834	11.31	3737300	2916900	141.64	-0.35756	66427	Cyb5b	cytochrome b5 type B	0.0739605	Cyb5b
NP_033071	11.31	1560600	1150000	131.26	-0.440467	19697	Rela	v-rel reticuloendotheliosis viral oncogene homolog A (avian)	0.0739605	Rela
NP_001345572	11.3	3065600	2092800	109.38	-0.550735	23970	Pacsin2	protein kinase C and casein kinase substrate in neurons 2	0.074131	Pacsin2
NP_034474	11.29	6125300	4649800	194.58	-0.397612	14782	Gsr	glutathione reductase	0.0743019	Gsr
NP_666328	11.29	1723600	1237700	115.23	-0.477763	234729	Vac14	Vac14 homolog (S. cerevisiae)	0.0743019	Vac14
NP_080112	11.29	2206500	1460800	100.87	-0.595001	66905	Plin3	perilipin 3	0.0743019	Plin3
NP_795977	11.28	3463500	2704600	142.21	-0.356815	319801	Tigar	Trp53 induced glycolysis regulatory phosphatase	0.0744732	Tigar
NP_001278071	11.28	1068900	809110	118.32	-0.401719	54189	Rabep1	rabaptin, RAB GTPase binding effector protein 1	0.0744732	Rabep1
NP_109603	11.28	2182900	1546800	117.1	-0.496959	14936	Gys1	glycogen synthase 1, muscle	0.0744732	Gys1
NP_084172	11.27	5153100	3966500	142.36	-0.377574	77305	Wdr82	WD repeat domain containing 82	0.0746449	Wdr82
XP_030097805	11.26	1799700	1405800	134.57	-0.356365	101592	Efl1	elongation factor like GTPase 1	0.074817	Efl1
NP_032971	11.26	8543100	6615300	166.35	-0.368953	19172	Psmb4	proteasome (prosome, macropain) subunit, beta type 4	0.074817	Psmb4
NP_001001932	11.26	13198000	10119000	215.93	-0.383253	216238	Eea1	early endosome antigen 1	0.074817	Eea1
NP_001029138	11.26	4585800	3465200	178.17	-0.404235	11637	Ak2	adenylate kinase 2	0.074817	Ak2
XP_017171703	11.26	1676100	1153000	95.46	-0.539716	72993	Appl1	adaptor protein, phosphotyrosine interaction, PH domain and leucine zipper containing 1	0.074817	Appl1
NP_001239386	11.24	7336700	5732700	251	-0.355917	53817	Ddx39b	DEAD box helicase 39b	0.0751623	Ddx39b
NP_776108	11.24	2146300	1676900	130.49	-0.356055	209416	Gpkow	G patch domain and KOW motifs	0.0751623	Gpkow
NP_908976	11.24	2890400	2135500	161.49	-0.436695	329877	Dennd4c	DENN domain containing 4C	0.0751623	Dennd4c
NP_082935	11.24	1692500	1239200	135.3	-0.449747	73830	Eif3k	eukaryotic translation initiation factor 3, subunit K	0.0751623	Eif3k
NP_034675	11.24	2298600	1460000	108.28	-0.654787	16149	Cd74	CD74 antigen (invariant polypeptide of major histocompatibility complex, class II antigen-associated)	0.0751623	Cd74
XP_006500086	11.23	6324400	4942500	168.42	-0.355688	66679	Rae1	ribonucleic acid export 1	0.0753356	Rae1
NP_663531	11.23	8397700	6562700	214.54	-0.355705	230908	Tardbp	TAR DNA binding protein	0.0753356	Tardbp
NP_038824	11.23	1657000	1294900	152.13	-0.355733	27426	Nagpa	N-acetylglucosamine-1-phosphodiester alpha-N-acetylglucosaminidase	0.0753356	Nagpa
XP_006516889	11.23	23797000	18595000	267.24	-0.355865	105148	Iars1	isoleucyl-tRNA synthetase 1	0.0753356	Iars1
NP_034455	11.22	53080000	41485000	260.28	-0.355579	14719	Got2	glutamatic-oxaloacetic transaminase 2, mitochondrial	0.0755092	Got2
XP_011245699	11.22	3515100	2700400	172.11	-0.380393	76088	Dock8	dedicator of cytokinesis 8	0.0755092	Dock8
NP_075029	11.21	15961000	12477000	197.11	-0.35528	65019	Rpl23	ribosomal protein L23	0.0756833	Rpl23
NP_950180	11.2	2313900	3165500	91.4	0.452107	219132	Phf11d	PHD finger protein 11D	0.0758578	Phf11d
NP_033917	11.2	52924000	41376000	296.64	-0.355128	12304	Pdia4	protein disulfide isomerase associated 4	0.0758578	Pdia4
NP_075631	11.2	17860000	13962000	201.84	-0.355226	11867	Arpc1b	actin related protein 2/3 complex, subunit 1B	0.0758578	Arpc1b
XP_030100410	11.2	504610	290370	69.73	-0.797276	68682	Slc44a2	solute carrier family 44, member 2	0.0758578	Slc44a2
NP_001074759	11.19	19727000	15424000	246.41	-0.354995	226562	Prrc2c	proline-rich coiled-coil 2C	0.0760326	Prrc2c
XP_036022171	11.18	99689000	77963000	295.89	-0.354645	53379	Hnrnpa2b1	heterogeneous nuclear ribonucleoprotein A2/B1	0.0762079	Hnrnpa2b1
NP_034610	11.18	73321000	57339000	339.78	-0.35471	15519	Hsp90aa1	heat shock protein 90, alpha (cytosolic), class A member 1	0.0762079	Hsp90aa1
XP_030103773	11.17	2768000	1888400	104.4	-0.55168	63985	Gmfb	glia maturation factor, beta	0.0763836	Gmfb
NP_570954	11.16	12422000	9717200	193.89	-0.354285	170718	Idh3b	isocitrate dehydrogenase 3 (NAD+) beta	0.0765597	Idh3b
XP_030098240	11.16	2114700	1526700	127.1	-0.470036	67444	Ilkap	integrin-linked kinase-associated serine/threonine phosphatase 2C	0.0765597	Ilkap
NP_776109	11.15	1311600	839840	108.28	-0.643141	209586	Nudcd3	NudC domain containing 3	0.0767361	Nudcd3
NP_796270	11.13	3238500	2466900	148.59	-0.392627	320938	Tnpo3	transportin 3	0.0770903	Tnpo3
NP_001278003	11.11	6207300	4859000	240.24	-0.353306	386649	Nsfl1c	NSFL1 (p97) cofactor (p47)	0.0774462	Nsfl1c
NP_033842	11.11	3256300	2177200	137.88	-0.58076	11881	Arsb	arylsulfatase B	0.0774462	Arsb
NP_766601	11.1	3471200	2714800	179.06	-0.354589	270058	Map1s	microtubule-associated protein 1S	0.0776247	Map1s
NP_001171129	11.09	4436400	3473800	138.92	-0.352875	27395	Mrpl15	mitochondrial ribosomal protein L15	0.0778037	Mrpl15
NP_031978	11.08	268870000	210580000	336.81	-0.35254	14827	Pdia3	protein disulfide isomerase associated 3	0.077983	Pdia3
NP_001158072	11.06	12024000	9419400	239.52	-0.35221	67959	Puf60	poly-U binding splicing factor 60	0.078343	Puf60
NP_001032846	11.05	2470900	1853500	135.09	-0.414785	68767	Washc1	WASH complex subunit 1	0.0785236	Washc1
NP_036105	11.04	11353000	8897000	166.72	-0.351683	26451	Rpl27a	ribosomal protein L27A	0.0787046	Rpl27a
NP_443067	11.02	29887000	23429000	207.2	-0.351223	110954	Rpl10	ribosomal protein L10	0.0790679	Rpl10
NP_001177372	11.01	5686000	4457600	200.05	-0.351147	27407	Abcf2	ATP-binding cassette, sub-family F member 2	0.0792501	Abcf2
NP_062426	11	37776000	44250000	317.4	0.228208	56200	Ddx21	DExD box helicase 21	0.0794328	Ddx21
NP_032474	10.99	13045000	10174000	242.13	-0.35861	16573	Kif5b	kinesin family member 5B	0.0796159	Kif5b
NP_062635	10.99	2900600	2224400	125.62	-0.382935	56418	Ykt6	YKT6 v-SNARE homolog (S. cerevisiae)	0.0796159	Ykt6
NP_001297559	10.98	5005700	3926300	196.74	-0.350401	22224	Usp10	ubiquitin specific peptidase 10	0.0797995	Usp10
NP_001135447	10.98	10040000	7761400	207.8	-0.37137	72119	Tpx2	TPX2, microtubule-associated	0.0797995	Tpx2
NP_659078	10.97	1615300	1267200	144.96	-0.350158	69684	Aarsd1	alanyl-tRNA synthetase domain containing 1	0.0799834	Aarsd1
NP_001342479	10.94	7217900	5421500	162.84	-0.412887	26965	Cul1	cullin 1	0.0805378	Cul1
NP_080973	10.93	9449800	7417700	223.8	-0.349312	68365	Rab14	RAB14, member RAS oncogene family	0.0807235	Rab14
XP_006529127	10.93	2368700	1809300	131.56	-0.388664	108679	Cops8	COP9 signalosome subunit 8	0.0807235	Cops8
NP_542121	10.91	5318900	4176100	206.56	-0.348972	66998	Psmd5	proteasome (prosome, macropain) 26S subunit, non-ATPase, 5	0.0810961	Psmd5
NP_031650	10.91	10591000	7574200	150.54	-0.483673	12417	Cbx3	chromobox 3	0.0810961	Cbx3
NP_077134	10.9	1693600	1329900	175.16	-0.348775	66245	Hspbp1	HSPA (heat shock 70kDa) binding protein, cytoplasmic cochaperone 1	0.0812831	Hspbp1
XP_006530290	10.87	66131000	51950000	236.41	-0.348203	19988	Rpl6	ribosomal protein L6	0.0818465	Rpl6
NP_035414	10.87	1289500	1002200	121.35	-0.363641	19891	Rpa2	replication protein A2	0.0818465	Rpa2
NP_034745	10.86	3467600	2386200	134.62	-0.539223	16551	Kif11	kinesin family member 11	0.0820352	Kif11
NP_033321	10.85	5776500	4539500	184.29	-0.347662	20910	Stxbp1	syntaxin binding protein 1	0.0822243	Stxbp1
NP_001116304	10.85	2336500	1700300	145.19	-0.45856	13859	Eps15l1	epidermal growth factor receptor pathway substrate 15-like 1	0.0822243	Eps15l1
NP_034488	10.85	2298900	1497500	92.39	-0.618388	14862	Gstm1	glutathione S-transferase, mu 1	0.0822243	Gstm1
NP_001013384	10.83	2113200	1575100	159.19	-0.423986	101240	Wdr91	WD repeat domain 91	0.0826038	Wdr91
NP_001192314	10.82	29059000	22847000	292.72	-0.34698	74117	Actr3	ARP3 actin-related protein 3	0.0827942	Actr3
NP_808301	10.82	835540	656860	112.5	-0.347123	224111	Ubxn7	UBX domain protein 7	0.0827942	Ubxn7
NP_033037	10.79	14058000	11678000	205.56	-0.267598	19359	Rad23b	RAD23 homolog B, nucleotide excision repair protein	0.0833681	Rad23b
NP_742158	10.79	4220800	3113900	144.47	-0.438794	231327	Ppat	phosphoribosyl pyrophosphate amidotransferase	0.0833681	Ppat
NP_001159883	10.78	4408000	3310200	133.34	-0.413206	19652	Rbm3	RNA binding motif (RNP1, RRM) protein 3	0.0835603	Rbm3
NP_062800	10.78	2883100	2063300	131.19	-0.482667	56357	Ivd	isovaleryl coenzyme A dehydrogenase	0.0835603	Ivd
NP_034785	10.77	19227000	15128000	226.54	-0.345912	16647	Kpna2	karyopherin subunit alpha 2	0.0837529	Kpna2
NP_997044	10.77	2083500	1583200	155.93	-0.396166	381101	Dnph1	2'-deoxynucleoside 5'-phosphate N-hydrolase 1	0.0837529	Dnph1
NP_659180	10.76	673880	524250	97.11	-0.362237	234664	Nae1	NEDD8 activating enzyme E1 subunit 1	0.083946	Nae1
NP_031407	10.76	5178700	3988500	175.6	-0.376744	11363	Acadl	acyl-Coenzyme A dehydrogenase, long-chain	0.083946	Acadl
NP_766635	10.76	3185000	2350900	180.11	-0.43808	109857	Cbr3	carbonyl reductase 3	0.083946	Cbr3
XP_030101044	10.75	2191300	1724600	152.86	-0.345525	56530	Cnpy2	canopy FGF signaling regulator 2	0.0841395	Cnpy2
NP_033529	10.74	123390000	97127000	336.77	-0.345281	269523	Vcp	valosin containing protein	0.0843335	Vcp
NP_057925	10.74	4161100	3217000	179.46	-0.371249	26554	Cul3	cullin 3	0.0843335	Cul3
NP_997517	10.74	4186200	3191900	140.82	-0.391226	20088	Rps24	ribosomal protein S24	0.0843335	Rps24
NP_001108069	10.73	1357000	1068300	138.73	-0.345104	114601	Ehbp1l1	EH domain binding protein 1-like 1	0.0845279	Ehbp1l1
NP_001073293	10.73	894380	704070	109.05	-0.345169	432467	Hnrnph3	heterogeneous nuclear ribonucleoprotein H3	0.0845279	Hnrnph3
XP_030099162	10.73	11499000	9051800	216.42	-0.345232	15568	Elavl1	ELAV like RNA binding protein 1	0.0845279	Elavl1
NP_001103665	10.73	2302600	1492300	112.51	-0.625726	52665	Echdc1	enoyl Coenzyme A hydratase domain containing 1	0.0845279	Echdc1
NP_035589	10.71	2668800	2101600	154.33	-0.344703	20725	Serpinb8	serine (or cysteine) peptidase inhibitor, clade B, member 8	0.084918	Serpinb8
NP_038793	10.7	7608200	5992400	126.18	-0.344421	27370	Rps26	ribosomal protein S26	0.0851138	Rps26
NP_032676	10.69	6334100	4611300	132.6	-0.457966	17850	Mmut	methylmalonyl-Coenzyme A mutase	0.08531	Mmut
XP_006504693	10.68	28704000	22613000	225.41	-0.344099	83701	Srrt	serrate RNA effector molecule homolog (Arabidopsis)	0.0855067	Srrt
XP_036010476	10.67	2292800	1707900	137.66	-0.424887	12402	Cbl	Casitas B-lineage lymphoma	0.0857038	Cbl
NP_032589	10.66	21515000	16956000	258.86	-0.343547	17215	Mcm3	minichromosome maintenance complex component 3	0.0859014	Mcm3
NP_035931	10.66	4444000	3411300	172.34	-0.381537	23837	Cfdp1	craniofacial development protein 1	0.0859014	Cfdp1
NP_001093104	10.65	42041000	48587000	316.86	0.208773	226101	Myof	myoferlin	0.0860994	Myof
NP_001033581	10.64	12542000	9887800	207.82	-0.343046	19025	Ctsa	cathepsin A	0.0862979	Ctsa
NP_079586	10.62	7018600	7750200	213.47	0.14305	56095	Ftsj3	FtsJ RNA 2'-O-methyltransferase 3	0.0866962	Ftsj3
NP_038543	10.62	16697000	13165000	199.83	-0.342881	13830	Stom	stomatin	0.0866962	Stom
NP_079967	10.6	10496000	8279500	245.71	-0.342224	66661	Srp72	signal recognition particle 72	0.0870964	Srp72
NP_038749	10.59	58481000	46139000	234.54	-0.341981	27176	Rpl7a	ribosomal protein L7A	0.0872971	Rpl7a
XP_030111227	10.58	3863500	3048200	205.72	-0.341951	23917	Impdh1	inosine monophosphate dehydrogenase 1	0.0874984	Impdh1
NP_079659	10.58	1417500	1064600	126.77	-0.413037	66147	Necap2	NECAP endocytosis associated 2	0.0874984	Necap2
NP_001365867	10.58	3395900	2447800	132.75	-0.472308	16563	Kif2a	kinesin family member 2A	0.0874984	Kif2a
NP_056642	10.57	21512000	16976000	269.32	-0.341645	50797	Copb2	COPI coat complex subunit beta 2	0.0877001	Copb2
NP_001104781	10.57	1407600	1005400	150.57	-0.485468	16978	Lrrfip1	leucine rich repeat (in FLII) interacting protein 1	0.0877001	Lrrfip1
XP_006518495	10.56	5108300	4031800	182.09	-0.341419	110821	Pcca	propionyl-Coenzyme A carboxylase, alpha polypeptide	0.0879023	Pcca
NP_001230686	10.55	2591200	2622600	168.34	0.0173774	207728	Pde2a	phosphodiesterase 2A, cGMP-stimulated	0.0881049	Pde2a
NP_031630	10.55	5652200	4461800	207.98	-0.341187	12343	Capza2	capping actin protein of muscle Z-line subunit alpha 2	0.0881049	Capza2
NP_081573	10.55	4310000	3402100	189.6	-0.341262	70052	Prpf4	pre-mRNA processing factor 4	0.0881049	Prpf4
NP_080804	10.55	866560	605420	109.59	-0.517363	68045	Rtraf	RNA transcription, translation and transport factor	0.0881049	Rtraf
NP_035421	10.54	43267000	34157000	245.6	-0.341086	19989	Rpl7	ribosomal protein L7	0.088308	Rpl7
NP_663504	10.54	5498800	4262200	157.17	-0.367519	228410	Cstf3	cleavage stimulation factor, 3' pre-RNA, subunit 3	0.088308	Cstf3
NP_084414	10.53	3995100	2963100	158.72	-0.431124	78618	Acap2	ArfGAP with coiled-coil, ankyrin repeat and PH domains 2	0.0885116	Acap2
XP_030099351	10.51	21827000	17240000	235.86	-0.340354	76709	Arpc2	actin related protein 2/3 complex, subunit 2	0.0889201	Arpc2
NP_001344601	10.51	3493600	2408600	124.37	-0.53652	12972	Cryz	crystallin, zeta	0.0889201	Cryz
NP_666202	10.5	644640	978140	101.59	0.601547	225791	Ptgr3	prostaglandin reductase 3	0.0891251	Ptgr3
NP_001344280	10.5	22111000	17468000	277.02	-0.34005	14450	Gart	phosphoribosylglycinamide formyltransferase	0.0891251	Gart
NP_080175	10.5	20072000	15856000	249.17	-0.340156	67003	Uqcrc2	ubiquinol cytochrome c reductase core protein 2	0.0891251	Uqcrc2
XP_036008462	10.5	1367100	893280	121.17	-0.613934	109689	Arrb1	arrestin, beta 1	0.0891251	Arrb1
NP_001277353	10.49	2442900	1930100	194.47	-0.339919	14265	Fmr1	fragile X messenger ribonucleoprotein 1	0.0893305	Fmr1
NP_942598	10.48	8502700	6719000	199.11	-0.339675	109934	Abr	active BCR-related gene	0.0895365	Abr
NP_001343259	10.48	2517900	1849300	117.55	-0.445242	68183	Bcas2	BCAS2 pre-mRNA processing factor	0.0895365	Bcas2
NP_033175	10.47	21651000	17111000	259.24	-0.33951	20340	Glg1	golgi apparatus protein 1	0.0897429	Glg1
NP_444400	10.47	2947400	2168500	121.02	-0.442745	94093	Trim33	tripartite motif-containing 33	0.0897429	Trim33
NP_071292	10.45	6956500	5499900	215.22	-0.338956	14248	Flii	flightless I actin binding protein	0.0901571	Flii
NP_038783	10.45	1373300	823410	84.23	-0.737964	27357	Gyg1	glycogenin 1	0.0901571	Gyg1
NP_082727	10.44	9080600	7180200	213.71	-0.338764	73158	Larp1	La ribonucleoprotein 1, translational regulator	0.0903649	Larp1
NP_063922	10.44	6862900	5426600	215	-0.33877	56275	Rbm14	RNA binding motif protein 14	0.0903649	Rbm14
XP_030110576	10.44	6003400	4206100	167.43	-0.513297	56430	Clip1	CAP-GLY domain containing linker protein 1	0.0903649	Clip1
NP_001343285	10.43	10136000	8015600	165.56	-0.338606	15929	Idh3g	isocitrate dehydrogenase 3 (NAD+), gamma	0.0905733	Idh3g
NP_032800	10.43	30401000	24041000	294.77	-0.338622	18458	Pabpc1	poly(A) binding protein, cytoplasmic 1	0.0905733	Pabpc1
XP_030098928	10.43	759690	566680	125.01	-0.422877	75613	Med25	mediator complex subunit 25	0.0905733	Med25
NP_032708	10.42	728290	937800	89.8	0.364767	17997	Nedd1	neural precursor cell expressed, developmentally down-regulated gene 1	0.0907821	Nedd1
NP_733469	10.41	2553000	2019400	156.34	-0.338267	266692	Cpne1	copine I	0.0909913	Cpne1
NP_001335088	10.4	3629000	2863100	164.08	-0.341994	109672	Cyb5a	cytochrome b5 type A (microsomal)	0.0912011	Cyb5a
NP_694704	10.39	4389500	3290800	162.85	-0.415618	226646	Ndufs2	NADH:ubiquinone oxidoreductase core subunit S2	0.0914113	Ndufs2
NP_796019	10.39	2414600	1695700	116.65	-0.509903	319965	Cc2d1b	coiled-coil and C2 domain containing 1B	0.0914113	Cc2d1b
NP_082165	10.38	4103200	3232900	189.08	-0.343921	71732	Vps11	VPS11, CORVET/HOPS core subunit	0.091622	Vps11
NP_084051	10.37	2473400	1690000	102.1	-0.549472	76863	Dcun1d5	defective in cullin neddylation 1 domain containing 5	0.0918333	Dcun1d5
NP_001129557	10.36	50038000	39611000	306.11	-0.337123	22201	Uba1	ubiquitin-like modifier activating enzyme 1	0.092045	Uba1
NP_080964	10.35	7784600	6163900	198.94	-0.336779	68349	Ndufs3	NADH:ubiquinone oxidoreductase core subunit S3	0.0922571	Ndufs3
NP_001034236	10.35	2940000	2252200	124.01	-0.384481	21761	Morf4l1	mortality factor 4 like 1	0.0922571	Morf4l1
NP_001313216	10.35	2940000	2252200	124.01	-0.384481	627352	Morf4l1b	mortality factor 4 like 1B	0.0922571	Morf4l1b
NP_058658	10.34	2582800	1918800	136.18	-0.428732	50850	Spast	spastin	0.0924698	Spast
XP_006530293	10.34	1635800	1154000	107.78	-0.503353	207565	Camkk2	calcium/calmodulin-dependent protein kinase kinase 2, beta	0.0924698	Camkk2
XP_006529806	10.33	1808000	1209100	112.37	-0.580461	50880	Scly	selenocysteine lyase	0.092683	Scly
NP_032972	10.32	8122600	6257200	146.07	-0.376424	19175	Psmb6	proteasome (prosome, macropain) subunit, beta type 6	0.0928966	Psmb6
NP_001123623	10.31	3974800	3149300	211.55	-0.335851	16801	Arhgef1	Rho guanine nucleotide exchange factor 1	0.0931108	Arhgef1
NP_064406	10.31	2542800	1907800	130.83	-0.414508	19718	Rfc2	replication factor C (activator 1) 2	0.0931108	Rfc2
NP_075698	10.3	4176800	2842000	116.54	-0.555492	52033	Pbk	PDZ binding kinase	0.0933254	Pbk
NP_001124492	10.3	31051	20974	112.3	-0.566038	14580	Gfap	glial fibrillary acidic protein	0.0933254	Gfap
NP_032502	10.29	2597500	4060200	125.89	0.644427	16687	Krt6a	keratin 6A	0.0935406	Krt6a
NP_898838	10.29	4171400	3305700	185.3	-0.335576	223723	Ttll12	tubulin tyrosine ligase-like family, member 12	0.0935406	Ttll12
NP_080287	10.29	9061000	6879700	182.8	-0.397325	67166	Arl8b	ADP-ribosylation factor-like 8B	0.0935406	Arl8b
NP_700465	10.26	1864100	1478100	176.86	-0.334735	223921	Aaas	achalasia, adrenocortical insufficiency, alacrimia	0.094189	Aaas
NP_034709	10.26	3422500	2713800	182.43	-0.334736	16418	Eif6	eukaryotic translation initiation factor 6	0.094189	Eif6
NP_001104576	10.26	2200000	1744200	152.4	-0.334938	22200	Uba3	ubiquitin-like modifier activating enzyme 3	0.094189	Uba3
NP_067501	10.26	4196300	3326900	162	-0.334939	59029	Psmd14	proteasome (prosome, macropain) 26S subunit, non-ATPase, 14	0.094189	Psmd14
NP_766295	10.24	1563000	1125900	209.02	-0.473239	19046	Ppp1cb	protein phosphatase 1 catalytic subunit beta	0.0946237	Ppp1cb
NP_001272936	10.21	1086600	787670	114.92	-0.464158	74237	Tubgcp2	tubulin, gamma complex associated protein 2	0.0952796	Tubgcp2
NP_659146	10.21	3193100	2179400	123.24	-0.551027	246703	Naxe	NAD(P)HX epimerase	0.0952796	Naxe
XP_036008703	10.2	15796000	12536000	193.57	-0.333482	20103	Rps5	ribosomal protein S5	0.0954993	Rps5
XP_006508690	10.19	17876000	14189000	231.27	-0.333251	27267	Cars1	cysteinyl-tRNA synthetase 1	0.0957194	Cars1
NP_035495	10.17	3081200	2253900	139.53	-0.451069	20403	Itsn2	intersectin 2	0.0961612	Itsn2
NP_001349198	10.16	2538200	1935300	129.15	-0.391249	17252	Rdh11	retinol dehydrogenase 11	0.0963829	Rdh11
NP_081458	10.16	1496000	1112300	121.92	-0.427564	69716	Trip13	thyroid hormone receptor interactor 13	0.0963829	Trip13
NP_001103821	10.16	3730900	2746300	145.19	-0.442034	20466	Sin3a	transcriptional regulator, SIN3A (yeast)	0.0963829	Sin3a
NP_742114	10.16	776120	525780	101.66	-0.56182	213350	Gatd1	glutamine amidotransferase like class 1 domain containing 1	0.0963829	Gatd1
NP_849250	10.15	1341500	1315700	145.4	-0.0280165	105847	Lmf2	lipase maturation factor 2	0.0966051	Lmf2
XP_006500679	10.15	2011300	1597300	167.24	-0.332493	23856	Dido1	death inducer-obliterator 1	0.0966051	Dido1
NP_033810	10.15	7877000	5906800	183.07	-0.41527	11774	Ap3b1	adaptor-related protein complex 3, beta 1 subunit	0.0966051	Ap3b1
NP_001001495	10.15	1560000	876010	71.36	-0.832527	414084	Tnip3	TNFAIP3 interacting protein 3	0.0966051	Tnip3
NP_783597	10.13	61121000	76936000	199.16	0.331991	319189	H2bc18	H2B clustered histone 18	0.097051	H2bc18
NP_835502	10.13	61121000	76936000	199.16	0.331991	319180	H2bc7	H2B clustered histone 7	0.097051	H2bc7
XP_006516753	10.13	61121000	76936000	199.16	0.331991	319188	H2bc22	H2B clustered histone 22	0.097051	H2bc22
NP_075911	10.13	61121000	76936000	199.16	0.331991	68024	H2bc4	H2B clustered histone 4	0.097051	H2bc4
NP_835504	10.13	61121000	76936000	199.16	0.331991	319182	H2bc9	H2B clustered histone 9	0.097051	H2bc9
NP_835505	10.13	61121000	76936000	199.16	0.331991	319183	H2bc11	H2B clustered histone 11	0.097051	H2bc11
NP_835501	10.13	61121000	76936000	199.16	0.331991	319179	H2bc6	H2B clustered histone 6	0.097051	H2bc6
NP_001300809	10.13	61121000	76936000	199.16	0.331991	665596	H2bc23	H2B clustered histone 23	0.097051	H2bc23
NP_783595	10.13	61121000	76936000	199.16	0.331991	319178	H2bc3	H2B clustered histone 3	0.097051	H2bc3
NP_835503	10.13	61121000	76936000	199.16	0.331991	319181	H2bc8	H2B clustered histone 8	0.097051	H2bc8
NP_835508	10.13	61121000	76936000	199.16	0.331991	319187	H2bc15	H2B clustered histone 15	0.097051	H2bc15
NP_835506	10.13	61121000	76936000	199.16	0.331991	319185	H2bc13	H2B clustered histone 13	0.097051	H2bc13
NP_835507	10.13	61121000	76936000	199.16	0.331991	319186	H2bc14	H2B clustered histone 14	0.097051	H2bc14
NP_001300807	10.13	61121000	76936000	199.16	0.331991	665622	H2bc24	H2B clustered histone 24	0.097051	H2bc24
NP_783596	10.13	61121000	76936000	199.16	0.331991	319184	H2bc12	H2B clustered histone 12	0.097051	H2bc12
NP_035159	10.13	42091000	33439000	250.92	-0.33198	16785	Rpsa	ribosomal protein SA	0.097051	Rpsa
NP_444305	10.13	4113200	3037300	116.09	-0.437472	19744	Rheb	Ras homolog enriched in brain	0.097051	Rheb
XP_030101093	10.13	1202500	881710	126.58	-0.447661	67345	Herc4	hect domain and RLD 4	0.097051	Herc4
NP_080451	10.11	16718000	13286000	243.06	-0.331495	67465	Sf3a1	splicing factor 3a, subunit 1	0.097499	Sf3a1
NP_001074266	10.11	4777600	3796700	196.65	-0.33154	23881	G3bp2	G3BP stress granule assembly factor 2	0.097499	G3bp2
NP_083085	10.1	3011600	2242400	97.6	-0.425487	74192	Arpc5l	actin related protein 2/3 complex, subunit 5-like	0.0977237	Arpc5l
NP_663560	10.09	4210500	3025900	131.33	-0.476627	233802	Thumpd1	THUMP domain containing 1	0.097949	Thumpd1
NP_001355076	10.08	1374000	871190	78.8	-0.657323	107047	Psmg2	proteasome (prosome, macropain) assembly chaperone 2	0.0981748	Psmg2
NP_598725	10.07	1191000	936610	152.62	-0.346653	102115	Dohh	deoxyhypusine hydroxylase/monooxygenase	0.0984011	Dohh
NP_033328	10.06	8335600	6163700	180.24	-0.435489	20947	Swap70	SWA-70 protein	0.0986279	Swap70
NP_663553	10.06	10103000	7468900	136.13	-0.435816	22192	Ube2m	ubiquitin-conjugating enzyme E2M	0.0986279	Ube2m
NP_001297999	10.06	688570	499920	104.33	-0.461906	17126	Smad2	SMAD family member 2	0.0986279	Smad2
NP_001277293	10.05	18022000	14336000	263.19	-0.330117	26926	Aifm1	apoptosis-inducing factor, mitochondrion-associated 1	0.0988553	Aifm1
NP_038891	10.05	2824200	2228300	146.36	-0.341899	29810	Bag3	BCL2-associated athanogene 3	0.0988553	Bag3
NP_081633	10.04	16888000	13436000	246.91	-0.329895	70247	Psmd1	proteasome (prosome, macropain) 26S subunit, non-ATPase, 1	0.0990832	Psmd1
XP_006521998	10.04	37667000	29964000	273.08	-0.330071	208643	Eif4g1	eukaryotic translation initiation factor 4, gamma 1	0.0990832	Eif4g1
XP_030103946	10.04	3276600	2481700	153.99	-0.400871	17222	Anapc1	anaphase promoting complex subunit 1	0.0990832	Anapc1
XP_030102593	10	3295700	2357300	144.76	-0.48345	268566	Gphn	gephyrin	0.1	Gphn
XP_030110162	9.99	1073700	764480	109.87	-0.49004	20602	Ncor2	nuclear receptor co-repressor 2	0.100231	Ncor2
NP_080116	9.99	2292200	1613600	124.31	-0.50645	66912	Bzw2	basic leucine zipper and W2 domains 2	0.100231	Bzw2
NP_035419	9.98	34152000	27196000	212.58	-0.328576	19942	Rpl27	ribosomal protein L27	0.100462	Rpl27
NP_058016	9.98	3407500	2713400	150.97	-0.328612	53312	Nub1	negative regulator of ubiquitin-like proteins 1	0.100462	Nub1
NP_032551	9.98	2669100	1732300	93.84	-0.623665	17025	Alad	aminolevulinate, delta-, dehydratase	0.100462	Alad
NP_065643	9.97	3630800	2879600	138.52	-0.334419	57376	Smarce1	SWI/SNF related, matrix associated, actin dependent regulator of chromatin, subfamily e, member 1	0.100693	Smarce1
NP_068676	9.97	1193800	890980	149.57	-0.422096	13626	Eed	embryonic ectoderm development	0.100693	Eed
NP_080788	9.95	1224000	938760	111.21	-0.382775	68021	Bphl	biphenyl hydrolase like	0.101158	Bphl
NP_058043	9.94	8722000	7132100	225.42	-0.290332	15108	Hsd17b10	hydroxysteroid (17-beta) dehydrogenase 10	0.101391	Hsd17b10
XP_006530934	9.94	8585900	6840700	247.09	-0.327825	234594	Cnot1	CCR4-NOT transcription complex, subunit 1	0.101391	Cnot1
NP_789803	9.94	1388000	1095300	121.19	-0.341681	68606	Ppm1f	protein phosphatase 1F (PP2C domain containing)	0.101391	Ppm1f
NP_036169	9.93	5062500	4034600	169.22	-0.327424	26951	Zw10	zw10 kinetochore protein	0.101625	Zw10
NP_001035277	9.92	13248000	10560000	282.36	-0.327165	67040	Ddx17	DEAD box helicase 17	0.101859	Ddx17
NP_001348014	9.92	1563800	1190600	115.77	-0.393367	218543	Srek1	splicing regulatory glutamine/lysine-rich protein 1	0.101859	Srek1
NP_001350386	9.92	1920000	1323600	79.59	-0.536639	102122	Psme3ip1	proteasome activator subunit 3 interacting protein 1	0.101859	Psme3ip1
NP_663367	9.92	1604900	1039600	82.85	-0.626455	213539	Bag2	BCL2-associated athanogene 2	0.101859	Bag2
NP_081770	9.9	3977800	3104100	146.3	-0.357796	70650	Zcchc8	zinc finger, CCHC domain containing 8	0.102329	Zcchc8
NP_067329	9.9	7177000	5505800	167.42	-0.382429	13495	Drg2	developmentally regulated GTP binding protein 2	0.102329	Drg2
NP_001186203	9.89	2405500	1672800	101.7	-0.524072	108645	Mat2b	methionine adenosyltransferase 2 non-catalytic beta subunit methionine	0.102565	Mat2b
NP_034790	9.88	819150	679020	84.43	-0.270674	16661	Krt10	keratin 10	0.102802	Krt10
NP_001116155	9.88	1914300	1526700	143.79	-0.3264	71911	Bdh1	3-hydroxybutyrate dehydrogenase, type 1	0.102802	Bdh1
NP_666203	9.88	8532500	6804800	187.65	-0.326416	109168	Atl3	atlastin GTPase 3	0.102802	Atl3
XP_006513390	9.86	4040900	3161700	161.82	-0.353976	17931	Ppp1r12a	protein phosphatase 1, regulatory subunit 12A	0.103276	Ppp1r12a
NP_081806	9.85	1012200	730230	91.68	-0.471072	52822	Rufy3	RUN and FYVE domain containing 3	0.103514	Rufy3
NP_082664	9.85	3526800	2454600	138.89	-0.522872	72900	Ndufv2	NADH:ubiquinone oxidoreductase core subunit V2	0.103514	Ndufv2
NP_058064	9.84	5118300	4084700	188.69	-0.325435	53317	Plrg1	pleiotropic regulator 1	0.103753	Plrg1
NP_001074580	9.84	15522	5909.7	25.2	-1.39316	232286	Tmf1	TATA element modulatory factor 1	0.103753	Tmf1
NP_038498	9.83	9192600	6979300	179.91	-0.397391	11745	Anxa3	annexin A3	0.103992	Anxa3
NP_077161	9.83	2556400	1849500	98.88	-0.466978	67337	Cstf1	cleavage stimulation factor, 3' pre-RNA, subunit 1	0.103992	Cstf1
XP_006496125	9.82	21760000	17371000	299.15	-0.324998	320011	Uggt1	UDP-glucose glycoprotein glucosyltransferase 1	0.104232	Uggt1
NP_001345941	9.82	2062100	1503800	112.93	-0.455502	23808	Ash2l	ASH2 like histone lysine methyltransferase complex subunit	0.104232	Ash2l
NP_033310	9.8	3135300	2503800	155.5	-0.324484	20852	Stat6	signal transducer and activator of transcription 6	0.104713	Stat6
NP_001104301	9.8	2351500	1832800	152.57	-0.359532	13437	Dnpep	aspartyl aminopeptidase	0.104713	Dnpep
NP_079924	9.79	13217000	10556000	190.51	-0.324331	66590	Farsa	phenylalanyl-tRNA synthetase, alpha subunit	0.104954	Farsa
NP_690023	9.79	11458000	9151000	246.32	-0.324354	71702	Cdc5l	cell division cycle 5-like	0.104954	Cdc5l
NP_058075	9.78	2186500	1746600	185.44	-0.324074	20815	Srpk1	serine/arginine-rich protein specific kinase 1	0.105196	Srpk1
XP_036011856	9.78	5205800	4021500	159.1	-0.372386	67500	Ccar1	cell division cycle and apoptosis regulator 1	0.105196	Ccar1
NP_663488	9.77	3238000	2233400	97.47	-0.535861	226591	Tiprl	TIP41, TOR signalling pathway regulator-like (S. cerevisiae)	0.105439	Tiprl
NP_036132	9.76	4033900	2986100	127.95	-0.433913	26893	Cops6	COP9 signalosome subunit 6	0.105682	Cops6
XP_030104471	9.76	1537500	1033200	119.67	-0.573467	328572	Ep300	E1A binding protein p300	0.105682	Ep300
XP_030098751	9.75	2062000	1647800	118.19	-0.323503	70225	Ppil3	peptidylprolyl isomerase (cyclophilin)-like 3	0.105925	Ppil3
NP_722469	9.74	5005200	3864400	172.26	-0.373183	226432	Ipo9	importin 9	0.10617	Ipo9
NP_001371024	9.73	5247400	4194900	174.13	-0.322966	27393	Mrpl39	mitochondrial ribosomal protein L39	0.106414	Mrpl39
NP_598427	9.73	8430700	6637500	179.51	-0.345012	17995	Ndufv1	NADH:ubiquinone oxidoreductase core subunit V1	0.106414	Ndufv1
NP_034963	9.71	126150000	100870000	330.5	-0.322643	17698	Msn	moesin	0.106905	Msn
NP_001157012	9.69	163490000	173390000	432.76	0.0848183	18810	Plec	plectin	0.107399	Plec
NP_031480	9.68	4709500	3548200	197.53	-0.408487	11764	Ap1b1	adaptor protein complex AP-1, beta 1 subunit	0.107647	Ap1b1
NP_032880	9.68	2225700	1499500	144.79	-0.569778	18747	Prkaca	protein kinase, cAMP dependent, catalytic, alpha	0.107647	Prkaca
NP_063918	9.63	12831000	9161900	126.87	-0.485915	19982	Rpl36a	ribosomal protein L36A	0.108893	Rpl36a
NP_079865	9.63	12831000	9161900	126.87	-0.485915	66483	Rpl36al	ribosomal protein L36A-like	0.108893	Rpl36al
XP_011248500	9.63	7361100	4981600	135.32	-0.563312	16498	Kcnab2	potassium voltage-gated channel, shaker-related subfamily, beta member 2	0.108893	Kcnab2
XP_030110750	9.62	657800	790670	77.73	0.265427	77053	Sun1	Sad1 and UNC84 domain containing 1	0.109144	Sun1
NP_001103681	9.62	17599000	14094000	223.84	-0.320412	11749	Anxa6	annexin A6	0.109144	Anxa6
NP_291096	9.61	19137000	15326000	198	-0.320383	114741	Supt16	SPT16, facilitates chromatin remodeling subunit	0.109396	Supt16
NP_034350	9.6	523480	313920	71.85	-0.737737	14229	Fkbp5	FK506 binding protein 5	0.109648	Fkbp5
NP_032240	9.59	12611000	10145000	218.37	-0.313914	15115	Hars1	histidyl-tRNA synthetase 1	0.109901	Hars1
XP_030101956	9.59	3662300	2864500	159.96	-0.354467	360013	Myo18a	myosin XVIIIA	0.109901	Myo18a
NP_001342111	9.58	11856000	9499600	239.68	-0.319679	74326	Hnrnpr	heterogeneous nuclear ribonucleoprotein R	0.110154	Hnrnpr
NP_001152993	9.58	14452000	11579000	231.47	-0.319758	140570	Plxnb2	plexin B2	0.110154	Plxnb2
NP_001106209	9.57	19942000	15251000	178.01	-0.386906	11949	Atp5f1c	ATP synthase F1 subunit gamma	0.110408	Atp5f1c
NP_036183	9.55	53785000	43118000	257.45	-0.318914	26961	Rpl8	ribosomal protein L8	0.110917	Rpl8
NP_444319	9.55	16326000	12666000	213.93	-0.36621	74838	Naa15	N(alpha)-acetyltransferase 15, NatA auxiliary subunit	0.110917	Naa15
NP_001034596	9.55	927110	704710	139.25	-0.395711	16890	Lipe	lipase, hormone sensitive	0.110917	Lipe
NP_057930	9.54	68112000	54611000	366.12	-0.318717	29875	Iqgap1	IQ motif containing GTPase activating protein 1	0.111173	Iqgap1
NP_058676	9.54	57759000	46308000	274.44	-0.318784	100503670	Rpl5	ribosomal protein L5	0.111173	Rpl5
NP_064311	9.51	4483700	3596700	188.09	-0.318016	23806	Arih1	ariadne RBR E3 ubiquitin protein ligase 1	0.111944	Arih1
XP_036010177	9.5	3929800	3955800	197.14	0.0095136	76707	Clasp1	CLIP associating protein 1	0.112202	Clasp1
NP_058093	9.5	7069300	5671300	201.2	-0.317888	53319	Nxf1	nuclear RNA export factor 1	0.112202	Nxf1
NP_080620	9.5	937600	728620	142.21	-0.363806	67728	Dph2	DPH2 homolog	0.112202	Dph2
NP_001164452	9.48	26501000	31839000	191.07	0.264748	15381	Hnrnpc	heterogeneous nuclear ribonucleoprotein C	0.11272	Hnrnpc
NP_036122	9.48	3495600	2805500	175.99	-0.317282	26611	Rcn2	reticulocalbin 2	0.11272	Rcn2
NP_035317	9.48	11773000	8452900	134.73	-0.477964	19177	Psmb7	proteasome (prosome, macropain) subunit, beta type 7	0.11272	Psmb7
NP_941033	9.47	2168900	1716700	151.89	-0.337326	330474	Zc3h4	zinc finger CCCH-type containing 4	0.11298	Zc3h4
NP_036185	9.46	16515000	13157000	193.76	-0.327946	27053	Asns	asparagine synthetase	0.11324	Asns
NP_660120	9.46	1462900	1015000	104.53	-0.527351	217718	Nek9	NIMA (never in mitosis gene a)-related expressed kinase 9	0.11324	Nek9
NP_080431	9.45	1285700	1669600	92.51	0.376948	67437	Ssr3	signal sequence receptor, gamma	0.113501	Ssr3
NP_058578	9.45	8009200	6392300	195.53	-0.325323	20227	Sart1	squamous cell carcinoma antigen recognized by T cells 1	0.113501	Sart1
XP_036011973	9.45	1454900	1140600	123.74	-0.351127	76563	Qrsl1	glutaminyl-tRNA synthase (glutamine-hydrolyzing)-like 1	0.113501	Qrsl1
NP_032823	9.45	2103800	1625900	146.14	-0.371759	18563	Pcx	pyruvate carboxylase	0.113501	Pcx
NP_001342420	9.43	10720000	8610200	206.2	-0.316186	51797	Ctps1	cytidine 5'-triphosphate synthase 1	0.114025	Ctps1
NP_077754	9.42	14415000	11579000	258.32	-0.31606	66988	Lap3	leucine aminopeptidase 3	0.114288	Lap3
XP_006501494	9.42	723600	516360	96.97	-0.486815	229905	Kyat3	kynurenine aminotransferase 3	0.114288	Kyat3
NP_062301	9.41	3719700	2927900	173.98	-0.34532	54364	Rpp30	ribonuclease P/MRP 30 subunit	0.114551	Rpp30
XP_011247497	9.41	1192100	854640	107.65	-0.480117	67726	Fam114a2	family with sequence similarity 114, member A2	0.114551	Fam114a2
NP_001268393	9.39	1148500	836620	88.42	-0.457106	68964	Ctc1	CTS telomere maintenance complex component 1	0.11508	Ctc1
NP_001346926	9.38	2844300	2096800	139.9	-0.439884	19766	Ripk1	receptor (TNFRSF)-interacting serine-threonine kinase 1	0.115345	Ripk1
XP_036017947	9.37	4691200	5944800	182.94	0.341671	58194	Sh3kbp1	SH3-domain kinase binding protein 1	0.115611	Sh3kbp1
NP_058072	9.37	6783100	5453700	177.26	-0.314709	53382	Txnl1	thioredoxin-like 1	0.115611	Txnl1
NP_001288029	9.36	7654100	6155000	244.94	-0.314474	234699	Edc4	enhancer of mRNA decapping 4	0.115878	Edc4
NP_033745	9.35	1761500	1335100	131.2	-0.399857	11491	Adam17	a disintegrin and metallopeptidase domain 17	0.116145	Adam17
NP_032414	9.35	6018200	4337900	143.64	-0.472335	16341	Eif3e	eukaryotic translation initiation factor 3, subunit E	0.116145	Eif3e
NP_081712	9.34	3111300	2502400	134.58	-0.314205	70478	Mipep	mitochondrial intermediate peptidase	0.116413	Mipep
NP_001278064	9.34	3210700	2516600	143.19	-0.351412	70470	Rprd1b	regulation of nuclear pre-mRNA domain containing 1B	0.116413	Rprd1b
NP_079892	9.3	4995400	4834300	187.3	-0.0472932	66525	Timm50	translocase of inner mitochondrial membrane 50	0.11749	Timm50
NP_705758	9.3	1404500	1046000	99.09	-0.425174	208718	Dis3l2	DIS3 like 3'-5' exoribonuclease 2	0.11749	Dis3l2
XP_036019977	9.3	4288900	3192200	156.74	-0.426057	230861	Eif4g3	eukaryotic translation initiation factor 4 gamma, 3	0.11749	Eif4g3
NP_001303680	9.29	8164700	6572700	219.17	-0.312914	70767	Prpf3	pre-mRNA processing factor 3	0.117761	Prpf3
NP_031617	9.27	288560000	232350000	301.22	-0.312572	12317	Calr	calreticulin	0.118304	Calr
XP_011243345	9.27	1793100	1237100	99.34	-0.535494	223255	Stk24	serine/threonine kinase 24	0.118304	Stk24
XP_017174107	9.27	1793100	1237100	99.34	-0.535494	70415	Stk26	serine/threonine kinase 26	0.118304	Stk26
NP_058655	9.26	137140000	110450000	264.19	-0.312256	20091	Rps3a1	ribosomal protein S3A1	0.118577	Rps3a1
NP_001106659	9.23	5154200	4152900	203.23	-0.311629	14359	Fxr1	FMR1 autosomal homolog 1	0.119399	Fxr1
NP_080748	9.22	2387200	2419800	151.81	0.0195684	67949	Nifk	nucleolar protein interacting with the FHA domain of MKI67	0.119674	Nifk
NP_080283	9.22	78237000	63053000	261.93	-0.311286	67160	Eef1g	eukaryotic translation elongation factor 1 gamma	0.119674	Eef1g
NP_001028656	9.22	2519500	1973000	151.12	-0.352747	404710	Iqgap3	IQ motif containing GTPase activating protein 3	0.119674	Iqgap3
NP_035761	9.21	258230000	208150000	353.15	-0.311033	22027	Hsp90b1	heat shock protein 90, beta (Grp94), member 1	0.11995	Hsp90b1
NP_849242	9.2	4063400	3218000	174.46	-0.336523	104759	Pld4	phospholipase D family member 4	0.120226	Pld4
NP_061278	9.2	4625300	3558100	148.71	-0.37844	81489	Dnajb1	DnaJ heat shock protein family (Hsp40) member B1	0.120226	Dnajb1
NP_082575	9.2	4732600	3279100	126.69	-0.529333	72612	Hpf1	histone PARylation factor 1	0.120226	Hpf1
NP_062512	9.19	2719900	2193100	188.83	-0.310582	56212	Rhog	ras homolog family member G	0.120504	Rhog
XP_030110931	9.19	789440	618400	104.29	-0.352289	108655	Foxp1	forkhead box P1	0.120504	Foxp1
XP_036012325	9.19	1642800	1266400	113.3	-0.375424	19192	Psme3	proteaseome (prosome, macropain) activator subunit 3 (PA28 gamma, Ki)	0.120504	Psme3
NP_598903	9.19	3361900	2387500	96.78	-0.493776	68539	Tmem109	transmembrane protein 109	0.120504	Tmem109
NP_079822	9.18	12771000	13324000	255.06	0.0611558	66409	Rsl1d1	ribosomal L1 domain containing 1	0.120781	Rsl1d1
NP_758492	9.18	8762600	7066100	195.08	-0.310445	234865	Nup133	nucleoporin 133	0.120781	Nup133
NP_079688	9.18	2965400	2071400	109.69	-0.517621	66194	Pycr3	pyrroline-5-carboxylate reductase 3	0.120781	Pycr3
NP_001074401	9.17	651150	514850	111.75	-0.338838	68837	Foxk2	forkhead box K2	0.12106	Foxk2
NP_001366023	9.17	2351400	1700200	114.63	-0.467816	245877	Map7d1	MAP7 domain containing 1	0.12106	Map7d1
NP_852135	9.15	2613700	1787300	84.79	-0.548312	353258	Ltv1	LTV1 ribosome biogenesis factor	0.121619	Ltv1
NP_001350009	9.14	8672600	6998600	204.22	-0.309398	320267	Fubp3	far upstream element (FUSE) binding protein 3	0.121899	Fubp3
NP_254279	9.14	18953000	15293000	229.26	-0.309555	114584	Clic1	chloride intracellular channel 1	0.121899	Clic1
NP_694778	9.13	8317600	6631200	182.95	-0.326897	215280	Wipf1	WAS/WASL interacting protein family, member 1	0.12218	Wipf1
XP_036008263	9.11	4010200	3120000	170.61	-0.362128	74244	Atg7	autophagy related 7	0.122744	Atg7
NP_001276710	9.09	4498700	3249800	143.59	-0.469157	78697	Pus7	pseudouridylate synthase 7	0.12331	Pus7
XP_036012363	9.08	1554200	1071400	110.96	-0.536675	20185	Ncor1	nuclear receptor co-repressor 1	0.123595	Ncor1
XP_030102424	9.08	422870	281040	51.36	-0.589439	108907	Nusap1	nucleolar and spindle associated protein 1	0.123595	Nusap1
XP_006511433	9.07	3138600	2508600	165.68	-0.323239	66904	Pccb	propionyl Coenzyme A carboxylase, beta polypeptide	0.12388	Pccb
NP_666338	9.07	5247800	4034200	150.91	-0.37943	235606	Apeh	acylpeptide hydrolase	0.12388	Apeh
NP_001297472	9.07	3366600	2576400	149.28	-0.385936	105782	Scrib	scribbled planar cell polarity	0.12388	Scrib
XP_006534125	9.07	3064300	2304800	147.36	-0.410916	68564	Nufip2	nuclear FMR1 interacting protein 2	0.12388	Nufip2
NP_080581	9.07	4782100	3301100	105.56	-0.534697	67673	Elob	elongin B	0.12388	Elob
NP_848734	9.06	1390900	1123800	152.39	-0.307633	69773	Timm29	translocase of inner mitochondrial membrane 29	0.124165	Timm29
NP_001342553	9.06	2229000	1568200	107.59	-0.507287	56150	Mad2l1	MAD2 mitotic arrest deficient-like 1	0.124165	Mad2l1
XP_006517143	9.05	1116600	1557200	104.07	0.479842	13039	Ctsl	cathepsin L	0.124451	Ctsl
NP_525028	9.05	1982600	1281400	95.03	-0.629673	76238	Grhpr	glyoxylate reductase/hydroxypyruvate reductase	0.124451	Grhpr
NP_001159461	9.04	16421000	13110000	226.38	-0.324874	75786	Ckap5	cytoskeleton associated protein 5	0.124738	Ckap5
NP_001347758	9.04	1839800	1305000	108.8	-0.495499	71745	Cul2	cullin 2	0.124738	Cul2
NP_001292366	9.04	746290	488060	91.15	-0.612678	19212	Pter	phosphotriesterase related	0.124738	Pter
NP_082252	9.03	7572800	6121500	218.75	-0.306942	433256	Acsl5	acyl-CoA synthetase long-chain family member 5	0.125026	Acsl5
NP_001103970	9.03	89920000	72685000	273.25	-0.306984	12330	Canx	calnexin	0.125026	Canx
NP_082695	9.02	1493700	1165000	124.1	-0.35856	73046	Glrx5	glutaredoxin 5	0.125314	Glrx5
NP_032591	9.01	12003000	9705200	237.61	-0.306565	17217	Mcm4	minichromosome maintenance complex component 4	0.125603	Mcm4
XP_006496615	8.99	1304900	915100	92.18	-0.511938	74104	Abcb6	ATP-binding cassette, sub-family B member 6	0.126183	Abcb6
NP_001104264	8.98	13319000	15492000	201.98	0.218038	11750	Anxa7	annexin A7	0.126474	Anxa7
NP_666323	8.98	3534700	3672100	151.27	0.0550176	234407	Colgalt1	collagen beta(1-O)galactosyltransferase 1	0.126474	Colgalt1
NP_598879	8.98	8128400	5709600	134.51	-0.509582	106529	Tecr	trans-2,3-enoyl-CoA reductase	0.126474	Tecr
NP_034860	8.97	46333000	39597000	268.57	-0.226649	16952	Anxa1	annexin A1	0.126765	Anxa1
NP_001334463	8.96	28945000	25428000	299.8	-0.186896	15505	Hsph1	heat shock 105kDa/110kDa protein 1	0.127057	Hsph1
NP_061206	8.96	2755700	2230000	189.94	-0.305375	17535	Mre11a	MRE11A homolog A, double strand break repair nuclease	0.127057	Mre11a
XP_030099363	8.95	1901100	1187600	87.49	-0.678785	234686	Fhod1	formin homology 2 domain containing 1	0.12735	Fhod1
NP_032594	8.94	11530000	9333800	251.43	-0.304856	17220	Mcm7	minichromosome maintenance complex component 7	0.127644	Mcm7
NP_033034	8.94	6628900	5366000	186.39	-0.304922	19354	Rac2	Rac family small GTPase 2	0.127644	Rac2
NP_031599	8.92	12192000	10230000	190.72	-0.253129	12261	C1qbp	complement component 1, q subcomponent binding protein	0.128233	C1qbp
NP_001074790	8.92	10909000	8834600	221.33	-0.304282	71521	Pds5a	PDS5 cohesin associated factor A	0.128233	Pds5a
NP_031409	8.92	3577100	2896700	185.06	-0.30438	11409	Acads	acyl-Coenzyme A dehydrogenase, short chain	0.128233	Acads
NP_032950	8.92	4350100	3522500	174.96	-0.304449	19087	Prkar2a	protein kinase, cAMP dependent regulatory, type II alpha	0.128233	Prkar2a
NP_032849	8.91	398260	529900	102.57	0.41201	18636	Cfp	complement factor properdin	0.128529	Cfp
NP_001103215	8.91	994680	748950	122.44	-0.409363	12785	Cnbp	cellular nucleic acid binding protein	0.128529	Cnbp
NP_077156	8.9	4730200	3663300	175.42	-0.368757	67144	Lrrc40	leucine rich repeat containing 40	0.128825	Lrrc40
NP_080729	8.89	1716700	1390900	140.66	-0.303619	67920	Mak16	MAK16 homolog	0.129122	Mak16
NP_076126	8.88	2676500	2168800	169.75	-0.303451	71984	Sars2	seryl-aminoacyl-tRNA synthetase 2	0.12942	Sars2
NP_758469	8.88	3914200	2890700	127.64	-0.437299	224045	Eif2b5	eukaryotic translation initiation factor 2B, subunit 5 epsilon	0.12942	Eif2b5
NP_001157714	8.87	3636000	2946800	200.85	-0.303203	212627	Prpsap2	phosphoribosyl pyrophosphate synthetase-associated protein 2	0.129718	Prpsap2
NP_780322	8.86	1967800	1466400	135.23	-0.424305	66926	Trmt6	tRNA methyltransferase 6	0.130017	Trmt6
NP_001344430	8.86	2988800	1961100	78.5	-0.607903	104444	Rexo2	RNA exonuclease 2	0.130017	Rexo2
NP_077174	8.84	73227000	59374000	307.67	-0.302544	67891	Rpl4	ribosomal protein L4	0.130617	Rpl4
NP_766523	8.84	3172500	2434600	127.71	-0.381935	245847	Amdhd2	amidohydrolase domain containing 2	0.130617	Amdhd2
NP_077753	8.84	7548900	5652100	133.8	-0.417479	66902	Mtap	methylthioadenosine phosphorylase	0.130617	Mtap
NP_036044	8.84	550970	349940	77.77	-0.654866	24116	Nelfa	negative elongation factor complex member A, Whsc2	0.130617	Nelfa
NP_001344075	8.83	6720700	5121400	178.64	-0.392073	15547	Trmt2a	TRM2 tRNA methyltransferase 2A	0.130918	Trmt2a
XP_006523740	8.82	3163900	3858600	125.05	0.286373	14972	H2-K1	histocompatibility 2, K1, K region	0.13122	H2-K1
NP_080435	8.82	3078500	2603500	146.76	-0.241775	67442	Retsat	retinol saturase (all trans retinol 13,14 reductase)	0.13122	Retsat
NP_079683	8.82	12301000	9978500	253.98	-0.301881	22273	Uqcrc1	ubiquinol-cytochrome c reductase core protein 1	0.13122	Uqcrc1
NP_001139522	8.81	5570600	4682600	163.75	-0.250523	53415	Htatip2	HIV-1 Tat interactive protein 2	0.131522	Htatip2
XP_030100663	8.81	847350	644510	100.59	-0.394755	108707	Slx9	SLX9 ribosome biogenesis factor	0.131522	Slx9
NP_058033	8.8	1228900	883360	104.13	-0.476294	17035	Lxn	latexin	0.131826	Lxn
NP_001254624	8.79	23756000	20321000	234.71	-0.225321	13040	Ctss	cathepsin S	0.13213	Ctss
NP_663329	8.79	13318000	10807000	221.33	-0.301411	28114	Nsun2	NOL1/NOP2/Sun domain family member 2	0.13213	Nsun2
NP_001343496	8.79	2903500	2332600	164.81	-0.315854	99982	Kdm1a	lysine (K)-specific demethylase 1A	0.13213	Kdm1a
NP_075923	8.79	1150300	893840	110.37	-0.363922	268741	Tox4	TOX high mobility group box family member 4	0.13213	Tox4
XP_011243421	8.79	2065200	1505600	134.88	-0.455943	545030	Wdfy4	WD repeat and FYVE domain containing 4	0.13213	Wdfy4
XP_036018902	8.78	26134	23578	32.71	-0.148487	214048	Larp1b	La ribonucleoprotein 1B	0.132434	Larp1b
XP_006496021	8.78	852080	615610	111.26	-0.468972	227290	Aamp	angio-associated migratory protein	0.132434	Aamp
NP_666103	8.76	3990200	3239700	168.32	-0.300601	214498	Cdc73	cell division cycle 73, Paf1/RNA polymerase II complex component	0.133045	Cdc73
NP_001157160	8.76	4679900	3680800	184.55	-0.346458	19262	Ptpra	protein tyrosine phosphatase receptor type A	0.133045	Ptpra
NP_038858	8.76	1712100	1230100	97.7	-0.476991	19134	Prpf4b	pre-mRNA processing factor 4B	0.133045	Prpf4b
NP_080714	8.75	15865000	12527000	186.07	-0.340807	67895	Ppa1	pyrophosphatase (inorganic) 1	0.133352	Ppa1
NP_079802	8.75	4833700	3505500	100.89	-0.463508	66383	Iscu	iron-sulfur cluster assembly enzyme	0.133352	Iscu
NP_080100	8.73	9122800	6835900	162.37	-0.416345	66882	Bzw1	basic leucine zipper and W2 domains 1	0.133968	Bzw1
NP_035183	8.71	5279100	5605500	186.5	0.0865511	18572	Pdcd11	programmed cell death 11	0.134586	Pdcd11
NP_062780	8.71	6508300	5288400	156.67	-0.299449	56491	Vapb	vesicle-associated membrane protein, associated protein B and C	0.134586	Vapb
NP_001129534	8.7	3580600	3160300	237.18	-0.18014	13808	Eno3	enolase 3, beta muscle	0.134896	Eno3
NP_083042	8.7	5849700	4754200	178.18	-0.29916	74122	Tmem43	transmembrane protein 43	0.134896	Tmem43
NP_082412	8.68	1223400	970800	148.93	-0.33365	72162	Dhx36	DEAH-box helicase 36	0.135519	Dhx36
NP_659129	8.68	3698300	2675300	105.41	-0.467162	226849	Ppp2r5a	protein phosphatase 2, regulatory subunit B', alpha	0.135519	Ppp2r5a
NP_598532	8.67	2054100	1587200	102.86	-0.372022	76890	Memo1	mediator of cell motility 1	0.135831	Memo1
NP_083433	8.66	11460000	9320600	231.95	-0.298112	75062	Sf3a3	splicing factor 3a, subunit 3	0.136144	Sf3a3
NP_766444	8.65	2387500	2075700	104.35	-0.201903	241447	Cers6	ceramide synthase 6	0.136458	Cers6
NP_694781	8.65	3047700	2309500	127.17	-0.40014	59035	Carm1	coactivator-associated arginine methyltransferase 1	0.136458	Carm1
NP_001291648	8.65	7558200	5448300	134.48	-0.472237	11950	Atp5pb	ATP synthase peripheral stalk-membrane subunit b	0.136458	Atp5pb
NP_080120	8.64	4788400	3658200	134.45	-0.38841	66917	Chordc1	cysteine and histidine rich domain containing 1	0.136773	Chordc1
NP_001344227	8.62	41821000	51389000	283.99	0.297232	22042	Tfrc	transferrin receptor	0.137404	Tfrc
XP_006520346	8.62	11864000	11964000	204.6	0.0121093	109754	Cyb5r3	cytochrome b5 reductase 3	0.137404	Cyb5r3
NP_036035	8.62	5014300	4148700	144.12	-0.273389	24088	Tlr2	toll-like receptor 2	0.137404	Tlr2
NP_033122	8.61	36978000	30100000	222.8	-0.296904	20104	Rps6	ribosomal protein S6	0.137721	Rps6
NP_001009935	8.61	2035900	1657200	141.43	-0.296919	56338	Txnip	thioredoxin interacting protein	0.137721	Txnip
NP_038798	8.61	3542500	2798700	151.18	-0.340011	27376	Slc25a10	solute carrier family 25 (mitochondrial carrier, dicarboxylate transporter), member 10	0.137721	Slc25a10
NP_001002011	8.59	196200000	226540000	343.56	0.207441	16905	Lmna	lamin A	0.138357	Lmna
NP_032169	8.59	48687000	39643000	268.15	-0.29647	14694	Rack1	receptor for activated C kinase 1	0.138357	Rack1
NP_033038	8.59	6462400	5261500	196.28	-0.296596	19360	Rad50	RAD50 double strand break repair protein	0.138357	Rad50
NP_001191839	8.58	5453200	6072200	182.57	0.155116	226691	Ifi207	interferon activated gene 207	0.138676	Ifi207
NP_062768	8.57	5322600	4098500	163.63	-0.377035	56445	Dnaja2	DnaJ heat shock protein family (Hsp40) member A2	0.138995	Dnaja2
XP_011236726	8.57	2079000	1372500	71.17	-0.599084	12912	Creb1	cAMP responsive element binding protein 1	0.138995	Creb1
NP_032590	8.56	10259000	8357000	258.23	-0.295833	17216	Mcm2	minichromosome maintenance complex component 2	0.139316	Mcm2
NP_001070732	8.56	4636800	3743800	194.86	-0.308626	11771	Ap2a1	adaptor-related protein complex 2, alpha 1 subunit	0.139316	Ap2a1
NP_663580	8.56	2980000	2040300	125.52	-0.546531	234825	Klhdc4	kelch domain containing 4	0.139316	Klhdc4
NP_081708	8.55	1978800	1612300	149.88	-0.295506	70465	Wdr77	WD repeat domain 77	0.139637	Wdr77
XP_017171851	8.55	1260600	970730	109.75	-0.376969	106039	Gga1	golgi associated, gamma adaptin ear containing, ARF binding protein 1	0.139637	Gga1
NP_001274093	8.54	12476000	10061000	213.64	-0.310382	269966	Nup98	nucleoporin 98	0.139959	Nup98
NP_059503	8.53	1139800	928950	144.42	-0.295108	54170	Rragc	Ras-related GTP binding C	0.140281	Rragc
XP_006512618	8.53	1213400	938670	135.89	-0.370365	15182	Hdac2	histone deacetylase 2	0.140281	Hdac2
NP_080678	8.53	6305000	4825300	138.52	-0.385878	67841	Atg3	autophagy related 3	0.140281	Atg3
NP_031559	8.52	457420	352020	100.6	-0.377862	12039	Bckdha	branched chain ketoacid dehydrogenase E1, alpha polypeptide	0.140605	Bckdha
NP_598555	8.5	16093000	13123000	248.38	-0.294336	97541	Qars1	glutaminyl-tRNA synthetase 1	0.141254	Qars1
NP_001156498	8.49	4557900	3717300	189.69	-0.294114	235567	Dnajc13	DnaJ heat shock protein family (Hsp40) member C13	0.141579	Dnajc13
NP_001288259	8.47	1376600	1001000	92.36	-0.459667	218914	Wapl	WAPL cohesin release factor	0.142233	Wapl
XP_006523724	8.46	2063700	1628900	133.43	-0.341335	14651	Hagh	hydroxyacyl glutathione hydrolase	0.142561	Hagh
XP_036016385	8.46	1560300	1142200	135.37	-0.450008	22404	Wiz	widely-interspaced zinc finger motifs	0.142561	Wiz
NP_079634	8.45	9686300	7905500	231.21	-0.293089	66108	Ndufa9	NADH:ubiquinone oxidoreductase subunit A9	0.142889	Ndufa9
NP_080135	8.45	738490	533920	103.51	-0.467955	104303	Arl1	ADP-ribosylation factor-like 1	0.142889	Arl1
NP_062275	8.44	6685400	5456900	162.69	-0.292932	54196	Pabpn1	poly(A) binding protein, nuclear 1	0.143219	Pabpn1
NP_663384	8.44	357640	273050	107.67	-0.389343	214901	Chtf18	CTF18, chromosome transmission fidelity factor 18	0.143219	Chtf18
NP_032017	8.42	11608000	12809000	212.2	0.142038	14113	Fbl	fibrillarin	0.14388	Fbl
XP_006508192	8.42	10503000	8575600	212.74	-0.292492	67420	Far1	fatty acyl CoA reductase 1	0.14388	Far1
NP_659126	8.42	1261200	1004700	144.67	-0.328032	71449	Mettl13	methyltransferase 13, eEF1A lysine and N-terminal methyltransferase	0.14388	Mettl13
NP_001278106	8.42	692400	520680	115.2	-0.411209	18019	Nfatc2	nuclear factor of activated T cells, cytoplasmic, calcineurin dependent 2	0.14388	Nfatc2
NP_032593	8.41	10219000	8345400	213.6	-0.292201	17219	Mcm6	minichromosome maintenance complex component 6	0.144212	Mcm6
XP_036010453	8.41	2784100	2237000	142.7	-0.315646	109785	Pgm3	phosphoglucomutase 3	0.144212	Pgm3
NP_598508	8.41	2059800	1511800	140.47	-0.446237	72722	Fam98a	family with sequence similarity 98, member A	0.144212	Fam98a
NP_001171098	8.4	915560	710760	91.54	-0.365292	227659	Slc2a6	solute carrier family 2 (facilitated glucose transporter), member 6	0.144544	Slc2a6
NP_032892	8.4	1747400	1334600	140.06	-0.388802	18777	Lypla1	lysophospholipase 1	0.144544	Lypla1
NP_033610	8.4	3191100	2099200	102.03	-0.604214	22791	Dnajc2	DnaJ heat shock protein family (Hsp40) member C2	0.144544	Dnajc2
NP_082526	8.39	1381800	1126300	105.74	-0.294958	72482	Acbd6	acyl-Coenzyme A binding domain containing 6	0.144877	Acbd6
XP_006531892	8.39	422800	312770	103.28	-0.434873	67457	Frmd8	FERM domain containing 8	0.144877	Frmd8
NP_080203	8.38	4030000	3293100	158.61	-0.291334	67036	Mrpl45	mitochondrial ribosomal protein L45	0.145211	Mrpl45
NP_079694	8.38	954880	660900	81.8	-0.530887	66201	Vta1	vesicle (multivesicular body) trafficking 1	0.145211	Vta1
NP_780659	8.37	2639500	2157000	167.89	-0.291238	216156	Wdr18	WD repeat domain 18	0.145546	Wdr18
NP_035845	8.34	28745000	23502000	274.64	-0.290527	22388	Wdr1	WD repeat domain 1	0.146555	Wdr1
NP_001156631	8.34	618500	430160	88.82	-0.5239	13026	Pcyt1a	phosphate cytidylyltransferase 1, choline, alpha isoform	0.146555	Pcyt1a
NP_058054	8.33	85006000	69514000	297.04	-0.290261	11947	Atp5f1b	ATP synthase F1 subunit beta	0.146893	Atp5f1b
NP_848872	8.33	1716600	1303700	131.31	-0.396942	272359	Irf2bp1	interferon regulatory factor 2 binding protein 1	0.146893	Irf2bp1
NP_033106	8.33	8682300	5822000	105.35	-0.576562	19941	Rpl26	ribosomal protein L26	0.146893	Rpl26
NP_032997	8.32	3252900	2660700	153.23	-0.289921	19230	Twf1	twinfilin actin binding protein 1	0.147231	Twf1
NP_598700	8.31	1563200	1278800	113.24	-0.289712	76522	Lsm8	LSM8 homolog, U6 small nuclear RNA associated	0.147571	Lsm8
NP_796299	8.31	4493000	3675500	188.8	-0.289739	104662	Tsr1	TSR1 20S rRNA accumulation	0.147571	Tsr1
NP_780565	8.31	665960	518620	119.15	-0.360758	107650	Pi4kb	phosphatidylinositol 4-kinase beta	0.147571	Pi4kb
NP_001344458	8.3	6569100	5375100	200.72	-0.289404	15356	Hmgcl	3-hydroxy-3-methylglutaryl-Coenzyme A lyase	0.147911	Hmgcl
NP_036101	8.29	6471600	5295600	156.29	-0.289328	26446	Psmb3	proteasome (prosome, macropain) subunit, beta type 3	0.148252	Psmb3
NP_001103612	8.29	2986000	2283700	173.59	-0.386841	72584	Cul4b	cullin 4B	0.148252	Cul4b
NP_001104566	8.28	6181200	7161300	177.7	0.212335	17096	Lyn	LYN proto-oncogene, Src family tyrosine kinase	0.148594	Lyn
XP_006503082	8.28	10714000	8769600	186.06	-0.288914	230709	Zmpste24	zinc metallopeptidase, STE24	0.148594	Zmpste24
NP_001335160	8.28	646190	466380	106.61	-0.470453	213753	Zfp598	zinc finger protein 598	0.148594	Zfp598
XP_030104899	8.26	17894000	14650000	265.29	-0.288575	21762	Psmd2	proteasome (prosome, macropain) 26S subunit, non-ATPase, 2	0.149279	Psmd2
NP_705725	8.23	4881500	3998400	191.97	-0.287902	105855	Nckap1l	NCK associated protein 1 like	0.150314	Nckap1l
NP_079982	8.23	6526600	4937500	160.12	-0.402551	66687	Tbc1d15	TBC1 domain family, member 15	0.150314	Tbc1d15
NP_722470	8.21	440840	336760	119.25	-0.388534	66965	Ctu2	cytosolic thiouridylase subunit 2	0.151008	Ctu2
NP_001103792	8.21	2583300	1815100	110.79	-0.509166	12517	Cd72	CD72 antigen	0.151008	Cd72
NP_598599	8.2	13100000	10736000	232.61	-0.28711	98878	Ehd4	EH-domain containing 4	0.151356	Ehd4
NP_001153686	8.2	1620800	1187700	135.96	-0.448536	68734	Ppp4r3a	protein phosphatase 4 regulatory subunit 3A	0.151356	Ppp4r3a
NP_766145	8.2	2250600	1537200	114.06	-0.550005	216724	Rufy1	RUN and FYVE domain containing 1	0.151356	Rufy1
NP_062413	8.19	179770	173220	106.94	-0.0535468	56093	Pfpl	pore forming protein-like	0.151705	Pfpl
NP_001277997	8.19	6280200	5057600	185.25	-0.312358	20020	Polr2a	polymerase (RNA) II (DNA directed) polypeptide A	0.151705	Polr2a
XP_006535319	8.19	2450000	1825100	125.17	-0.424806	74167	Nudt9	nudix hydrolase 9	0.151705	Nudt9
NP_079824	8.19	2869600	2057800	110.46	-0.479747	66411	Tbcb	tubulin folding cofactor B	0.151705	Tbcb
NP_080406	8.17	10161000	10711000	208.28	0.0760508	67398	Srpr	signal recognition particle receptor ('docking protein')	0.152405	Srpr
NP_766602	8.17	3078100	2493300	118.7	-0.303984	270084	Lpcat2	lysophosphatidylcholine acyltransferase 2	0.152405	Lpcat2
XP_017172809	8.17	1826700	1326900	85.24	-0.46118	18607	Pdpk1	3-phosphoinositide dependent protein kinase 1	0.152405	Pdpk1
NP_001158149	8.16	37315000	30604000	265.2	-0.286035	18571	Pdcd6ip	programmed cell death 6 interacting protein	0.152757	Pdcd6ip
NP_001280590	8.16	2784000	2070900	109.79	-0.426901	69225	Naxd	NAD(P)HX dehydratase	0.152757	Naxd
NP_036092	8.15	5671000	6005100	199.62	0.0825851	26433	Plod3	procollagen-lysine, 2-oxoglutarate 5-dioxygenase 3	0.153109	Plod3
XP_006507584	8.14	5377800	4411800	195.49	-0.285649	207352	Sec23ip	Sec23 interacting protein	0.153462	Sec23ip
NP_001116211	8.14	2747500	2012800	141.37	-0.448916	16332	Inppl1	inositol polyphosphate phosphatase-like 1	0.153462	Inppl1
XP_030109932	8.14	1192200	780270	82.86	-0.611581	11518	Add1	adducin 1	0.153462	Add1
NP_997092	8.13	1988700	1575600	159.35	-0.335924	99683	Sec24b	SEC24 homolog B, COPII coat complex component	0.153815	Sec24b
NP_647463	8.13	713030	542360	98.21	-0.394712	227700	Sh3glb2	SH3-domain GRB2-like endophilin B2	0.153815	Sh3glb2
NP_080938	8.13	1797100	1149000	154.34	-0.645292	110639	Prps2	phosphoribosyl pyrophosphate synthetase 2	0.153815	Prps2
NP_001036174	8.12	5794400	4755300	190	-0.285123	16201	Ilf3	interleukin enhancer binding factor 3	0.15417	Ilf3
NP_001239211	8.12	10059000	8255100	251.7	-0.285129	18293	Ogdh	oxoglutarate (alpha-ketoglutarate) dehydrogenase (lipoamide)	0.15417	Ogdh
NP_001351552	8.12	3547400	2809600	155.74	-0.336397	116870	Mta1	metastasis associated 1	0.15417	Mta1
NP_081600	8.11	3698100	2939700	131.29	-0.331115	14057	Sfxn1	sideroflexin 1	0.154525	Sfxn1
NP_001152800	8.11	3379700	2532400	106.75	-0.41639	15239	Hgs	HGF-regulated tyrosine kinase substrate	0.154525	Hgs
NP_032876	8.1	13316000	10848000	181.56	-0.295732	18738	Pitpna	phosphatidylinositol transfer protein, alpha	0.154882	Pitpna
NP_081394	8.1	602750	379750	82.18	-0.66651	69562	Cdk13	cyclin dependent kinase 13	0.154882	Cdk13
NP_598513	8.09	13613000	11178000	222.57	-0.284323	74143	Opa1	OPA1, mitochondrial dynamin like GTPase	0.155239	Opa1
NP_032917	8.08	11111000	9124200	195.17	-0.284219	18949	Pnn	pinin	0.155597	Pnn
NP_038882	8.07	7127500	5854200	226.24	-0.283924	224742	Abcf1	ATP-binding cassette, sub-family F member 1	0.155955	Abcf1
XP_006527143	8.07	785870	560380	52.34	-0.487885	240641	Kif20b	kinesin family member 20B	0.155955	Kif20b
NP_038790	8.06	57516000	47247000	229.11	-0.283741	27367	Rpl3	ribosomal protein L3	0.156315	Rpl3
XP_011238159	8.06	2983600	2342400	152.4	-0.349067	84092	Usp8	ubiquitin specific peptidase 8	0.156315	Usp8
NP_067312	8.06	2424400	1887300	162.77	-0.361304	108077	Skic2	SKI2 subunit of superkiller complex	0.156315	Skic2
NP_035181	8.05	967430	776950	96.73	-0.316336	18570	Pdcd6	programmed cell death 6	0.156675	Pdcd6
NP_001296838	8.05	4147500	3296300	158.9	-0.331394	24045	Scamp3	secretory carrier membrane protein 3	0.156675	Scamp3
NP_766300	8.04	4026600	3308900	196.68	-0.28321	231380	Uba6	ubiquitin-like modifier activating enzyme 6	0.157036	Uba6
NP_062422	8.03	8117600	9876300	196.08	0.282917	56193	Plek	pleckstrin	0.157398	Plek
NP_001157562	8.03	3095300	3055700	116.31	-0.0185763	12033	Bcap29	B cell receptor associated protein 29	0.157398	Bcap29
NP_001154894	8.03	1221200	964100	106.01	-0.341045	16151	Ikbkg	inhibitor of kappaB kinase gamma	0.157398	Ikbkg
NP_620086	8.02	13493000	14373000	214.73	0.0911501	110109	Nop2	NOP2 nucleolar protein	0.157761	Nop2
NP_803425	8.02	5983800	6075300	201.41	0.0218937	52874	Pum3	pumilio RNA-binding family member 3	0.157761	Pum3
NP_001240796	8.02	2222900	1918700	103.48	-0.212314	235043	Tmem205	transmembrane protein 205	0.157761	Tmem205
NP_058555	8.02	3804200	2909800	137.8	-0.386673	53414	Bysl	bystin-like	0.157761	Bysl
NP_613069	8.02	4225800	3195800	149.98	-0.403047	54638	Ccdc22	coiled-coil domain containing 22	0.157761	Ccdc22
XP_030107005	8.01	2071000	1629300	154.73	-0.346075	78891	Scyl1	SCY1-like 1 (S. cerevisiae)	0.158125	Scyl1
NP_001259007	8.01	908430	602700	71.64	-0.591935	83433	Trem2	triggering receptor expressed on myeloid cells 2	0.158125	Trem2
NP_001289469	8	10391000	8546000	197.9	-0.282013	17218	Mcm5	minichromosome maintenance complex component 5	0.158489	Mcm5
NP_613059	8	6668300	5484000	182.14	-0.28209	28036	Larp7	La ribonucleoprotein 7, transcriptional regulator	0.158489	Larp7
NP_598568	7.99	15224000	15929000	193.77	0.0653082	98238	Lrrc59	leucine rich repeat containing 59	0.158855	Lrrc59
NP_001346144	7.98	3913000	3072000	143.43	-0.349097	56305	Pitpnb	phosphatidylinositol transfer protein, beta	0.159221	Pitpnb
NP_891984	7.98	1771600	1343400	130.54	-0.399164	232314	Ppp4r2	protein phosphatase 4, regulatory subunit 2	0.159221	Ppp4r2
NP_001355616	7.97	14990000	12334000	232.73	-0.28136	75956	Srrm2	serine/arginine repetitive matrix 2	0.159588	Srrm2
NP_079581	7.97	900640	677900	116.9	-0.409878	50529	Mrps7	mitchondrial ribosomal protein S7	0.159588	Mrps7
NP_034357	7.96	127720000	108040000	399.54	-0.241419	192176	Flna	filamin, alpha	0.159956	Flna
NP_031408	7.96	17584000	14471000	253.85	-0.281099	11364	Acadm	acyl-Coenzyme A dehydrogenase, medium chain	0.159956	Acadm
NP_001334569	7.96	1510200	1028900	118.2	-0.553637	21843	Tial1	Tia1 cytotoxic granule-associated RNA binding protein-like 1	0.159956	Tial1
NP_080650	7.95	6675300	5494700	204.59	-0.280792	67781	Ilf2	interleukin enhancer binding factor 2	0.160325	Ilf2
NP_033056	7.94	2171600	1787600	200.04	-0.280734	19646	Rbbp4	retinoblastoma binding protein 4, chromatin remodeling factor	0.160694	Rbbp4
NP_031717	7.94	857950	576260	73.27	-0.574174	12649	Chek1	checkpoint kinase 1	0.160694	Chek1
NP_080784	7.93	27191000	22386000	249.68	-0.280532	68015	Trap1	TNF receptor-associated protein 1	0.161065	Trap1
NP_001036058	7.93	1389600	1052600	130.51	-0.400712	56422	Hbs1l	Hbs1-like (S. cerevisiae)	0.161065	Hbs1l
XP_006535661	7.93	2105900	1532500	112.5	-0.45855	71678	Brox	BRO1 domain and CAAX motif containing	0.161065	Brox
NP_001012236	7.92	2055300	2388800	120.1	0.216937	22040	Trex1	three prime repair exonuclease 1	0.161436	Trex1
NP_001028547	7.91	745440	576240	92.88	-0.371422	319277	Washc4	WASH complex subunit 4	0.161808	Washc4
NP_032251	7.9	35604000	29328000	236.84	-0.279761	15163	Hcls1	hematopoietic cell specific Lyn substrate 1	0.162181	Hcls1
NP_083120	7.9	1360000	1090400	117.02	-0.318749	74268	Aven	apoptosis, caspase activation inhibitor	0.162181	Aven
NP_001038954	7.87	3099400	2513900	137.26	-0.302062	17304	Mfge8	milk fat globule EGF and factor V/VIII domain containing	0.163305	Mfge8
XP_036018561	7.87	1962000	1491300	110.99	-0.395755	76246	Rtf1	RTF1, Paf1/RNA polymerase II complex component	0.163305	Rtf1
NP_001268401	7.87	987610	718110	98.23	-0.459737	621823	Psme2b	protease (prosome, macropain) activator subunit 2B	0.163305	Psme2b
NP_035320	7.87	987610	718110	98.23	-0.459737	19188	Psme2	proteasome (prosome, macropain) activator subunit 2 (PA28 beta)	0.163305	Psme2
NP_789813	7.86	342130	343450	116.56	0.00555547	109077	Ints5	integrator complex subunit 5	0.163682	Ints5
XP_036014746	7.86	1841400	1518000	155.19	-0.278631	71844	Nup58	nucleoporin 58	0.163682	Nup58
NP_032159	7.85	43614000	35986000	279.85	-0.277356	14661	Glud1	glutamate dehydrogenase 1	0.164059	Glud1
NP_036004	7.85	18590000	15328000	242.09	-0.278357	23996	Psmc4	proteasome (prosome, macropain) 26S subunit, ATPase, 4	0.164059	Psmc4
NP_062331	7.85	3179300	2621400	162.98	-0.278372	54624	Paf1	Paf1, RNA polymerase II complex component	0.164059	Paf1
NP_035844	7.84	9128600	8260100	187.99	-0.144234	22385	Baz1b	bromodomain adjacent to zinc finger domain, 1B	0.164437	Baz1b
NP_001340072	7.84	2238300	1845800	159.52	-0.278157	26462	Txnrd2	thioredoxin reductase 2	0.164437	Txnrd2
NP_082308	7.84	7256600	5973600	223.91	-0.280693	71978	Ppp2r2a	protein phosphatase 2, regulatory subunit B, alpha	0.164437	Ppp2r2a
NP_001155964	7.84	1888900	1528700	156.93	-0.305241	246221	Mpst	mercaptopyruvate sulfurtransferase	0.164437	Mpst
NP_034004	7.84	2123600	1597700	106.07	-0.410516	12572	Cdk7	cyclin dependent kinase 7	0.164437	Cdk7
NP_080235	7.83	13009000	10730000	218.64	-0.27786	67089	Psmc6	proteasome (prosome, macropain) 26S subunit, ATPase, 6	0.164816	Psmc6
NP_598714	7.83	23373000	19278000	277.96	-0.277888	101943	Sf3b3	splicing factor 3b, subunit 3	0.164816	Sf3b3
NP_444411	7.83	7166900	5769800	190.44	-0.312828	94184	Pdxdc1	pyridoxal-dependent decarboxylase domain containing 1	0.164816	Pdxdc1
NP_598677	7.82	22828000	18831000	278.44	-0.277695	27979	Eif3b	eukaryotic translation initiation factor 3, subunit B	0.165196	Eif3b
NP_899131	7.82	1317800	1064100	136.03	-0.308498	330260	Pon2	paraoxonase 2	0.165196	Pon2
XP_017177046	7.82	2978100	2367300	161.44	-0.33115	232341	Wnk1	WNK lysine deficient protein kinase 1	0.165196	Wnk1
NP_694790	7.82	3094000	2406200	130.82	-0.362717	13358	Slc25a1	solute carrier family 25 (mitochondrial carrier, citrate transporter), member 1	0.165196	Slc25a1
NP_062392	7.82	4049000	3067400	126.81	-0.400549	56187	Rabggta	Rab geranylgeranyl transferase, a subunit	0.165196	Rabggta
NP_035262	7.82	1361000	984870	111.51	-0.466662	18973	Pole	polymerase (DNA directed), epsilon	0.165196	Pole
NP_663605	7.81	1930000	1592400	132.18	-0.277398	236900	Pdk3	pyruvate dehydrogenase kinase, isoenzyme 3	0.165577	Pdk3
NP_035499	7.81	1034000	760830	81.39	-0.44259	20419	Shcbp1	Shc SH2-domain binding protein 1	0.165577	Shcbp1
NP_059093	7.8	3279200	2705800	166.7	-0.277289	53975	Ddx20	DEAD box helicase 20	0.165959	Ddx20
NP_032492	7.8	2685700	2122000	178.33	-0.339874	16648	Kpna3	karyopherin subunit alpha 3	0.165959	Kpna3
NP_780584	7.8	1767000	1288100	131.45	-0.456057	108857	Ankhd1	ankyrin repeat and KH domain containing 1	0.165959	Ankhd1
NP_034370	7.8	1915000	1281500	93.72	-0.579511	14325	Ftl1	ferritin light polypeptide 1	0.165959	Ftl1
XP_006498600	7.79	1336400	871950	90.8	-0.616035	104418	Dgkz	diacylglycerol kinase zeta	0.166341	Dgkz
NP_081671	7.77	1771500	1848800	150.18	0.0616177	70350	Basp1	brain abundant, membrane attached signal protein 1	0.167109	Basp1
NP_001288578	7.77	5537300	5092900	171.06	-0.120695	11993	Aup1	ancient ubiquitous protein 1	0.167109	Aup1
NP_722493	7.76	4703500	3795100	150.38	-0.309597	231329	Polr2b	polymerase (RNA) II (DNA directed) polypeptide B	0.167494	Polr2b
NP_659115	7.76	12098000	9678800	167.25	-0.321868	225363	Etf1	eukaryotic translation termination factor 1	0.167494	Etf1
NP_033250	7.76	9992700	7968200	175.7	-0.326621	20637	Snrnp70	small nuclear ribonucleoprotein 70 (U1)	0.167494	Snrnp70
XP_006509861	7.76	3755300	2957300	167.55	-0.344648	78816	Gmip	Gem-interacting protein	0.167494	Gmip
NP_001239513	7.76	1653600	1170900	93.15	-0.497992	228880	Zmynd8	zinc finger, MYND-type containing 8	0.167494	Zmynd8
NP_033541	7.74	7938400	6557000	237.64	-0.275812	22376	Was	Wiskott-Aldrich syndrome	0.168267	Was
XP_006524726	7.74	4084000	2921700	116.34	-0.483175	56399	Akap8	A kinase anchor protein 8	0.168267	Akap8
NP_038564	7.73	2646800	2186900	148.82	-0.275362	14791	Emg1	EMG1 N1-specific pseudouridine methyltransferase	0.168655	Emg1
NP_082473	7.73	1019600	739410	92.76	-0.463557	72320	Kifbp	kinesin family binding protein	0.168655	Kifbp
NP_444322	7.72	12483000	10208000	197.56	-0.290264	85305	Kars1	lysyl-tRNA synthetase 1	0.169044	Kars1
NP_001345132	7.71	29684000	28254000	289.57	-0.0712304	11964	Atp6v1a	ATPase, H+ transporting, lysosomal V1 subunit A	0.169434	Atp6v1a
NP_001074627	7.71	10362000	8564100	234.84	-0.274929	74148	Cluh	clustered mitochondria homolog	0.169434	Cluh
XP_030110374	7.71	59313	43247	71.8	-0.455748	252972	Tpcn1	two pore channel 1	0.169434	Tpcn1
XP_006533477	7.7	905260	712830	107.21	-0.344774	268490	Lsm12	LSM12 homolog	0.169824	Lsm12
NP_001074450	7.68	6985600	5657800	156.03	-0.304143	74351	Ddx23	DEAD box helicase 23	0.170608	Ddx23
NP_001185789	7.68	1114800	776220	120.98	-0.522247	13016	Ctbp1	C-terminal binding protein 1	0.170608	Ctbp1
NP_598744	7.67	454610	195720	54.52	-1.21584	102657	Cd276	CD276 antigen	0.171002	Cd276
NP_035422	7.66	22800000	18861000	217.05	-0.273628	20005	Rpl9	ribosomal protein L9	0.171396	Rpl9
NP_062668	7.66	12059000	9401300	180.67	-0.359178	56384	Letm1	leucine zipper-EF-hand containing transmembrane protein 1	0.171396	Letm1
NP_542120	7.65	2126500	1716700	146.47	-0.308843	16440	Itpr3	inositol 1,4,5-triphosphate receptor 3	0.171791	Itpr3
NP_058556	7.64	859790	711500	199.27	-0.273121	54130	Actr1a	ARP1 actin-related protein 1A, centractin alpha	0.172187	Actr1a
XP_017168017	7.64	2579000	1970700	132.69	-0.388104	11886	Asah1	N-acylsphingosine amidohydrolase 1	0.172187	Asah1
NP_080940	7.64	1560500	1106400	104.73	-0.496135	68299	Vps53	VPS53 GARP complex subunit	0.172187	Vps53
NP_031528	7.61	17477000	18562000	188.54	0.0868946	11933	Atp1b3	ATPase, Na+/K+ transporting, beta 3 polypeptide	0.17338	Atp1b3
NP_001153791	7.61	6912600	5540000	190.47	-0.319342	69116	Ubr4	ubiquitin protein ligase E3 component n-recognin 4	0.17338	Ubr4
NP_079827	7.61	2386800	1848300	121.79	-0.368879	66414	Ndufa12	NADH:ubiquinone oxidoreductase subunit A12	0.17338	Ndufa12
NP_001255215	7.6	14022000	11415000	207.05	-0.296761	19264	Ptprc	protein tyrosine phosphatase receptor type C	0.17378	Ptprc
NP_001092280	7.59	2878200	2383800	168.25	-0.271904	217057	Ptrh2	peptidyl-tRNA hydrolase 2	0.174181	Ptrh2
XP_006514765	7.58	608010	640510	156.71	0.075126	246177	Myo1g	myosin IG	0.174582	Myo1g
XP_011240254	7.58	20357000	17594000	272.04	-0.210441	78388	Mvp	major vault protein	0.174582	Mvp
NP_001357947	7.58	11898000	9856400	210.83	-0.271586	56194	Prpf40a	pre-mRNA processing factor 40A	0.174582	Prpf40a
NP_063932	7.58	7906100	6549400	196.64	-0.271603	56451	Suclg1	succinate-CoA ligase, GDP-forming, alpha subunit	0.174582	Suclg1
NP_057923	7.58	6838000	5663900	199.44	-0.271779	18141	Nup50	nucleoporin 50	0.174582	Nup50
NP_001033027	7.57	1535300	1270500	138.7	-0.273124	28200	Dhrs4	dehydrogenase/reductase 4	0.174985	Dhrs4
NP_001099137	7.57	2021900	1437500	92.01	-0.49215	21915	Dtymk	deoxythymidylate kinase	0.174985	Dtymk
XP_006509374	7.56	6151200	6382600	164.07	0.0532764	20288	Msr1	macrophage scavenger receptor 1	0.175388	Msr1
NP_035251	7.55	874810	690640	93.19	-0.341036	18817	Plk1	polo like kinase 1	0.175792	Plk1
NP_001013044	7.55	1451500	1089100	113.43	-0.414408	74044	Ttf2	transcription termination factor, RNA polymerase II	0.175792	Ttf2
XP_036020187	7.54	3194300	2560100	131.22	-0.3193	63958	Ube4b	ubiquitination factor E4B	0.176198	Ube4b
NP_036182	7.53	51934000	43055000	272	-0.270499	27050	Rps3	ribosomal protein S3	0.176604	Rps3
NP_034578	7.53	40847000	33863000	241.88	-0.27052	15384	Hnrnpab	heterogeneous nuclear ribonucleoprotein A/B	0.176604	Hnrnpab
NP_035698	7.53	3576400	2964900	165.61	-0.270525	21681	Alyref	Aly/REF export factor	0.176604	Alyref
XP_036009132	7.53	2921200	2186900	103.29	-0.417674	67923	Eloc	elongin C	0.176604	Eloc
NP_766482	7.53	1932200	1335200	97.78	-0.533189	243819	Ppp6r1	protein phosphatase 6, regulatory subunit 1	0.176604	Ppp6r1
XP_006519723	7.52	1218400	1426100	122.7	0.227087	75965	Zdhhc20	zinc finger, DHHC domain containing 20	0.177011	Zdhhc20
NP_031866	7.52	44267000	36708000	328.9	-0.270137	13207	Ddx5	DEAD box helicase 5	0.177011	Ddx5
NP_062641	7.52	2791600	2166900	134.13	-0.36546	56324	Stam2	signal transducing adaptor molecule (SH3 domain and ITAM motif) 2	0.177011	Stam2
NP_035252	7.51	8156600	6764900	220.27	-0.269899	18822	Plod1	procollagen-lysine, 2-oxoglutarate 5-dioxygenase 1	0.177419	Plod1
NP_057888	7.51	1244600	916490	108.08	-0.441491	50868	Keap1	kelch-like ECH-associated protein 1	0.177419	Keap1
NP_038660	7.5	5092500	4224400	187.39	-0.269628	18950	Pnp	purine-nucleoside phosphorylase	0.177828	Pnp
NP_001334004	7.5	1459600	1203400	129.9	-0.278457	321003	Xpnpep3	X-prolyl aminopeptidase 3, mitochondrial	0.177828	Xpnpep3
XP_006527799	7.5	6798000	5085500	159.67	-0.418721	108155	Ogt	O-linked N-acetylglucosamine (GlcNAc) transferase (UDP-N-acetylglucosamine:polypeptide-N-acetylglucosaminyl transferase)	0.177828	Ogt
NP_080640	7.49	1764700	1379500	171.38	-0.355277	67763	Prpsap1	phosphoribosyl pyrophosphate synthetase-associated protein 1	0.178238	Prpsap1
NP_001106802	7.49	826810	625860	106.32	-0.401716	20416	Shc1	src homology 2 domain-containing transforming protein C1	0.178238	Shc1
NP_035609	7.48	3151500	3125200	163.34	-0.0120901	20773	Sptlc2	serine palmitoyltransferase, long chain base subunit 2	0.178649	Sptlc2
NP_001028417	7.48	5213100	4966700	244.94	-0.0698539	212032	Hk3	hexokinase 3	0.178649	Hk3
NP_032976	7.48	12995000	10783000	233.04	-0.269198	19184	Psmc5	protease (prosome, macropain) 26S subunit, ATPase 5	0.178649	Psmc5
NP_001280550	7.46	27172000	22556000	266.97	-0.26861	14376	Ganab	alpha glucosidase 2 alpha neutral subunit	0.179473	Ganab
XP_036013141	7.46	1944800	1326400	78.32	-0.552106	18222	Numb	NUMB endocytic adaptor protein	0.179473	Numb
NP_067500	7.45	1511900	1619900	134.66	0.099542	59028	Rcl1	RNA terminal phosphate cyclase-like 1	0.179887	Rcl1
NP_001139646	7.45	11564000	9601000	203.26	-0.268384	19387	Rangap1	RAN GTPase activating protein 1	0.179887	Rangap1
NP_694818	7.45	3131200	2599500	144.12	-0.268482	239528	Ago2	argonaute RISC catalytic subunit 2	0.179887	Ago2
XP_036012138	7.45	5362500	4372100	161.89	-0.294579	11736	Ankfy1	ankyrin repeat and FYVE domain containing 1	0.179887	Ankfy1
NP_067510	7.45	6165500	4959100	177.58	-0.31414	74255	Smu1	smu-1 suppressor of mec-8 and unc-52 homolog (C. elegans)	0.179887	Smu1
NP_001298012	7.45	1711900	1363500	143.54	-0.328284	27056	Irf5	interferon regulatory factor 5	0.179887	Irf5
NP_083673	7.45	3314900	2525900	149.55	-0.392168	75710	Rbm12	RNA binding motif protein 12	0.179887	Rbm12
NP_598417	7.44	2998400	2311400	122.14	-0.375426	12928	Crk	v-crk avian sarcoma virus CT10 oncogene homolog	0.180302	Crk
XP_006508261	7.44	2536300	1937300	111.25	-0.388678	70233	Cd2bp2	CD2 cytoplasmic tail binding protein 2	0.180302	Cd2bp2
NP_033022	7.43	12070000	10025000	240.45	-0.267823	19324	Rab1a	RAB1A, member RAS oncogene family	0.180717	Rab1a
NP_001181952	7.43	4774700	3965400	200.15	-0.267944	217365	Nploc4	NPL4 homolog, ubiquitin recognition factor	0.180717	Nploc4
NP_033940	7.43	2290500	1546200	93.26	-0.566936	12367	Casp3	caspase 3	0.180717	Casp3
NP_031887	7.42	20869000	17336000	253.88	-0.26759	13382	Dld	dihydrolipoamide dehydrogenase	0.181134	Dld
NP_080728	7.42	1447600	1140700	144.55	-0.343744	67914	Coq9	coenzyme Q9	0.181134	Coq9
XP_036015281	7.41	2519600	1972000	113.9	-0.353535	22763	Zfr	zinc finger RNA binding protein	0.181552	Zfr
NP_075825	7.41	1128100	872600	132.34	-0.370503	67382	Brd3	bromodomain containing 3	0.181552	Brd3
NP_001344611	7.4	2367300	1879200	101.74	-0.333124	331026	Gmppb	GDP-mannose pyrophosphorylase B	0.18197	Gmppb
XP_036008752	7.4	2299400	1801800	143.14	-0.351819	20924	Supt5	suppressor of Ty 5, DSIF elongation factor subunit	0.18197	Supt5
XP_006534585	7.4	1033300	772460	104.8	-0.419727	79560	Ublcp1	ubiquitin-like domain containing CTD phosphatase 1	0.18197	Ublcp1
XP_011249017	7.4	2043700	1507200	128.65	-0.439313	72205	Eml2	echinoderm microtubule associated protein like 2	0.18197	Eml2
NP_067527	7.39	1660100	1890300	109	0.187345	59050	Nsa2	NSA2 ribosome biogenesis homolog	0.18239	Nsa2
XP_036013902	7.39	3635300	3021600	166.69	-0.266762	218343	Skic3	SKI3 subunit of superkiller complex	0.18239	Skic3
NP_076122	7.39	2280800	1856000	154.39	-0.297343	71952	Riox1	ribosomal oxygenase 1	0.18239	Riox1
XP_006520707	7.39	4048200	3154600	141.12	-0.359823	19357	Rad21	RAD21 cohesin complex component	0.18239	Rad21
NP_001334544	7.39	1978800	1399400	121.93	-0.499817	68671	Pcyt2	phosphate cytidylyltransferase 2, ethanolamine	0.18239	Pcyt2
XP_030101072	7.38	7603400	6314700	131.07	-0.26793	66043	Atp5f1d	ATP synthase F1 subunit delta	0.18281	Atp5f1d
NP_821170	7.37	2819700	2080100	114.16	-0.438889	69091	Vps26b	VPS26 retromer complex component B	0.183231	Vps26b
NP_780367	7.35	2430400	2494600	175.87	0.0376147	70683	Utp20	UTP20 small subunit processome component	0.184077	Utp20
NP_035370	7.35	26383000	21944000	286.09	-0.265782	19386	Ranbp2	RAN binding protein 2	0.184077	Ranbp2
NP_663570	7.35	1135100	888470	119.84	-0.353424	234309	Cbr4	carbonyl reductase 4	0.184077	Cbr4
XP_030111298	7.35	3398400	2458600	125.04	-0.467019	28006	Washc2	WASH complex subunit 2	0.184077	Washc2
NP_032165	7.34	2519900	2079300	153.65	-0.277269	14682	Gnaq	guanine nucleotide binding protein, alpha q polypeptide	0.184502	Gnaq
NP_001347183	7.34	2086800	1609600	106.64	-0.37459	24030	Mrps12	mitochondrial ribosomal protein S12	0.184502	Mrps12
XP_006524069	7.34	547070	362600	72.11	-0.593347	21425	Tfeb	transcription factor EB	0.184502	Tfeb
NP_001344682	7.33	1403500	1049500	105.96	-0.419327	56298	Atl2	atlastin GTPase 2	0.184927	Atl2
NP_722478	7.32	287960	230370	95.78	-0.321916	212503	Paox	polyamine oxidase (exo-N4-amino)	0.185353	Paox
XP_030098739	7.32	603450	477850	113.07	-0.336676	66071	Ethe1	ethylmalonic encephalopathy 1	0.185353	Ethe1
NP_032559	7.31	3780600	3713400	175.07	-0.0258745	17079	Cd180	CD180 antigen	0.18578	Cd180
NP_082988	7.31	2674400	2080900	121.65	-0.362008	74012	Rap2b	RAP2B, member of RAS oncogene family	0.18578	Rap2b
XP_030105318	7.31	4525700	3496500	181.95	-0.372229	12211	Birc6	baculoviral IAP repeat-containing 6	0.18578	Birc6
NP_035150	7.3	2475900	1985300	188.64	-0.318596	18415	Hspa4l	heat shock protein 4 like	0.186209	Hspa4l
NP_081604	7.28	5145900	4285200	162.53	-0.264061	68988	Prpf31	pre-mRNA processing factor 31	0.187068	Prpf31
NP_001106826	7.28	4129600	3246200	142.69	-0.34725	30930	Vps26a	VPS26 retromer complex component A	0.187068	Vps26a
NP_932134	7.28	923300	656270	88.38	-0.49251	109359	Abraxas2	BRISC complex subunit	0.187068	Abraxas2
NP_080214	7.28	74116	46293	52.78	-0.678991	67053	Rpp14	ribonuclease P 14 subunit	0.187068	Rpp14
NP_766283	7.27	6259900	5213300	206.91	-0.263943	18786	Plaa	phospholipase A2, activating protein	0.187499	Plaa
NP_758485	7.27	2120500	1671600	137.28	-0.343175	233900	Rnf40	ring finger protein 40	0.187499	Rnf40
NP_035379	7.27	1342100	958240	85.76	-0.486033	19650	Rbl1	RB transcriptional corepressor like 1	0.187499	Rbl1
NP_001348035	7.27	2491700	1663100	109.28	-0.583255	67941	Rps27l	ribosomal protein S27-like	0.187499	Rps27l
NP_001127863	7.27	498630	331290	77.02	-0.589875	11810	Apobec1	apolipoprotein B mRNA editing enzyme, catalytic polypeptide 1	0.187499	Apobec1
XP_036010467	7.26	410430	288800	78.43	-0.507065	11920	Atm	ataxia telangiectasia mutated	0.187932	Atm
NP_001272352	7.25	19819000	23788000	286.74	0.26335	13885	Esd	esterase D/formylglutathione hydrolase	0.188365	Esd
NP_033464	7.25	13606000	11338000	169.72	-0.263077	22121	Rpl13a	ribosomal protein L13A	0.188365	Rpl13a
NP_035056	7.25	4919700	4099300	131.13	-0.263193	18117	Emc8	ER membrane protein complex subunit 8	0.188365	Emc8
NP_082317	7.24	2020300	1975900	128.17	-0.0320596	71990	Ddx54	DEAD box helicase 54	0.188799	Ddx54
XP_030108919	7.24	1337300	1002400	115.5	-0.415865	100273	Osbpl9	oxysterol binding protein-like 9	0.188799	Osbpl9
NP_031531	7.23	137260000	114410000	323.54	-0.262698	11946	Atp5f1a	ATP synthase F1 subunit alpha	0.189234	Atp5f1a
NP_001017959	7.23	8277400	6559200	146.04	-0.335658	16784	Lamp2	lysosomal-associated membrane protein 2	0.189234	Lamp2
NP_082359	7.23	3020000	2083700	82.5	-0.535401	110749	Chaf1b	chromatin assembly factor 1, subunit B	0.189234	Chaf1b
XP_030099694	7.22	5243700	4371900	156.99	-0.262325	76014	Zc3h18	zinc finger CCCH-type containing 18	0.189671	Zc3h18
XP_036009247	7.22	2083800	1691800	154.65	-0.300658	66394	Nosip	nitric oxide synthase interacting protein	0.189671	Nosip
NP_082341	7.22	7781500	5790100	116.23	-0.42646	72029	Cnpy3	canopy FGF signaling regulator 3	0.189671	Cnpy3
XP_011246370	7.22	761280	551190	88.74	-0.465877	69367	Glrx2	glutaredoxin 2	0.189671	Glrx2
XP_006539551	7.21	1609600	1355600	113.7	-0.247771	12336	Capns1	calpain, small subunit 1	0.190108	Capns1
NP_079573	7.21	4456200	3715400	177.28	-0.262296	26922	Mecr	mitochondrial trans-2-enoyl-CoA reductase	0.190108	Mecr
XP_036010066	7.21	6214100	4722700	164.57	-0.395934	54126	Arhgef7	Rho guanine nucleotide exchange factor	0.190108	Arhgef7
NP_569053	7.21	929420	669820	169.28	-0.472557	116733	Vps4a	vacuolar protein sorting 4A	0.190108	Vps4a
NP_032602	7.2	3340300	3777900	157.86	0.177607	17250	Abcc1	ATP-binding cassette, sub-family C member 1	0.190546	Abcc1
NP_062672	7.2	11836000	9870500	250.82	-0.261987	56454	Aldh18a1	aldehyde dehydrogenase 18 family, member A1	0.190546	Aldh18a1
NP_001095907	7.2	759700	618420	124.48	-0.296843	74159	Acbd5	acyl-Coenzyme A binding domain containing 5	0.190546	Acbd5
NP_080113	7.2	364890	186760	85.43	-0.966276	110119	Mpi	mannose phosphate isomerase	0.190546	Mpi
NP_079881	7.19	1082800	861940	120.9	-0.329107	66508	Lamtor1	late endosomal/lysosomal adaptor, MAPK and MTOR activator 1	0.190985	Lamtor1
NP_001076429	7.18	18358000	18455000	258.9	0.00760284	16409	Itgam	integrin alpha M	0.191426	Itgam
NP_038556	7.18	9958300	8307600	256.63	-0.261468	14583	Gfpt1	glutamine fructose-6-phosphate transaminase 1	0.191426	Gfpt1
NP_001344190	7.18	774030	359950	73.2	-1.10459	20660	Sorl1	sortilin-related receptor, LDLR class A repeats-containing	0.191426	Sorl1
NP_081051	7.17	16035000	13381000	198.93	-0.261038	68581	Tmed10	transmembrane p24 trafficking protein 10	0.191867	Tmed10
NP_001342441	7.17	3887500	3216500	168.27	-0.273351	67490	Ufl1	UFM1 specific ligase 1	0.191867	Ufl1
NP_031485	7.17	3821600	3023700	190.25	-0.337862	11772	Ap2a2	adaptor-related protein complex 2, alpha 2 subunit	0.191867	Ap2a2
NP_033903	7.17	1032900	793860	111.95	-0.379744	12236	Bub1b	BUB1B, mitotic checkpoint serine/threonine kinase	0.191867	Bub1b
NP_001345492	7.16	2420000	2179500	133.81	-0.15101	53331	Stx7	syntaxin 7	0.192309	Stx7
NP_573490	7.16	9375400	7824500	228.11	-0.260882	170762	Nup155	nucleoporin 155	0.192309	Nup155
XP_011245855	7.16	77409000	64599000	243.03	-0.260989	20102	Rps4x	ribosomal protein S4, X-linked	0.192309	Rps4x
NP_001273184	7.16	838660	688480	120.98	-0.284671	68646	Nadk2	NAD kinase 2, mitochondrial	0.192309	Nadk2
NP_001158725	7.15	2761100	2285800	152.47	-0.272544	338320	Mia2	MIA SH3 domain ER export factor 2	0.192752	Mia2
NP_033722	7.15	5787500	4783200	178.07	-0.274964	11306	Abcb7	ATP-binding cassette, sub-family B member 7	0.192752	Abcb7
NP_666319	7.15	1072600	734890	134.42	-0.545512	99375	Cul4a	cullin 4A	0.192752	Cul4a
NP_084529	7.14	2351400	2644000	154.86	0.169202	80285	Parp9	poly (ADP-ribose) polymerase family, member 9	0.193197	Parp9
NP_001077056	7.14	6125400	5595100	205.52	-0.13064	319939	Tns3	tensin 3	0.193197	Tns3
NP_001350347	7.14	2092700	1747200	152.8	-0.260321	78514	Arhgap10	Rho GTPase activating protein 10	0.193197	Arhgap10
NP_038857	7.14	5801700	4533100	173.18	-0.355978	18798	Plcb4	phospholipase C, beta 4	0.193197	Plcb4
NP_084018	7.14	9121.6	6435.2	75.39	-0.503302	76788	Klhdc10	kelch domain containing 10	0.193197	Klhdc10
NP_082610	7.13	2292400	1914300	175.01	-0.260042	69736	Nup37	nucleoporin 37	0.193642	Nup37
NP_082182	7.13	5906900	4932600	187.77	-0.260053	219189	Vwa8	von Willebrand factor A domain containing 8	0.193642	Vwa8
NP_032973	7.13	27075000	22607000	252.36	-0.260192	19179	Psmc1	protease (prosome, macropain) 26S subunit, ATPase 1	0.193642	Psmc1
XP_006539140	7.12	266920	196390	86.03	-0.442686	56717	Mtor	mechanistic target of rapamycin kinase	0.194089	Mtor
NP_033098	7.12	1768900	1228600	106.39	-0.525837	19878	Rock2	Rho-associated coiled-coil containing protein kinase 2	0.194089	Rock2
NP_077243	7.11	52561000	48933000	313.87	-0.103185	81910	Rrbp1	ribosome binding protein 1	0.194536	Rrbp1
NP_033103	7.11	18013000	15046000	175.83	-0.259658	19899	Rpl18	ribosomal protein L18	0.194536	Rpl18
NP_001351345	7.1	8181100	6835200	185.6	-0.259311	67039	Rbm25	RNA binding motif protein 25	0.194984	Rbm25
NP_598519	7.1	1843500	1503800	139.73	-0.293835	74996	Usp47	ubiquitin specific peptidase 47	0.194984	Usp47
NP_543027	7.1	8355500	6532700	137.07	-0.355047	28106	Mydgf	myeloid derived growth factor	0.194984	Mydgf
XP_006524936	7.1	860890	657090	127.16	-0.389738	69192	Dhx16	DEAH-box helicase 16	0.194984	Dhx16
NP_001258415	7.1	1685500	1277200	90.37	-0.400192	20168	Rtn3	reticulon 3	0.194984	Rtn3
NP_081591	7.1	3538400	2648000	116.52	-0.418194	70093	Ube2q1	ubiquitin-conjugating enzyme E2Q family member 1	0.194984	Ube2q1
NP_848887	7.09	6906800	5771400	221.29	-0.259096	320024	Nceh1	neutral cholesterol ester hydrolase 1	0.195434	Nceh1
NP_082253	7.08	6044500	4843800	147.83	-0.319484	71881	Apmap	adipocyte plasma membrane associated protein	0.195884	Apmap
NP_076133	7.07	949760	776310	131.76	-0.29093	72039	Mccc1	methylcrotonoyl-Coenzyme A carboxylase 1 (alpha)	0.196336	Mccc1
NP_081276	7.06	6068400	6388800	146.56	0.0742288	69237	Gtpbp4	GTP binding protein 4	0.196789	Gtpbp4
NP_001347035	7.05	6929400	5794600	208.58	-0.258021	69617	Pitrm1	pitrilysin metallepetidase 1	0.197242	Pitrm1
NP_001307421	7.04	4314300	4254900	149.15	-0.0200013	76893	Cers2	ceramide synthase 2	0.197697	Cers2
NP_598898	7.04	24979000	20891000	269.84	-0.257834	107045	Lars1	leucyl-tRNA synthetase 1	0.197697	Lars1
NP_758472	7.04	7006200	5792000	206.73	-0.274571	227720	Nup214	nucleoporin 214	0.197697	Nup214
NP_079863	7.04	4858500	3424100	89.5	-0.504786	66481	Rps21	ribosomal protein S21	0.197697	Rps21
XP_030108397	7.02	1020300	737790	109.89	-0.467711	213498	Arhgef11	Rho guanine nucleotide exchange factor 11	0.198609	Arhgef11
NP_001177108	7.01	3825300	3201000	188.51	-0.25705	69482	Nup35	nucleoporin 35	0.199067	Nup35
NP_065626	7.01	863030	690910	119.63	-0.320913	21372	Tbl1x	transducin (beta)-like 1 X-linked	0.199067	Tbl1x
NP_001335097	7.01	1882600	1498600	111.69	-0.329111	102436	Lars2	leucyl-tRNA synthetase, mitochondrial	0.199067	Lars2
NP_001264042	7	16884000	14131000	180.15	-0.256793	19934	Rpl22	ribosomal protein L22	0.199526	Rpl22
XP_017176554	7	1049800	822730	102.76	-0.351624	665775	Bod1l	biorientation of chromosomes in cell division 1-like	0.199526	Bod1l
NP_001347707	6.98	1351000	879720	79.66	-0.618911	66975	Trappc13	trafficking protein particle complex 13	0.200447	Trappc13
XP_030105319	6.97	5980400	5144200	109.13	-0.217295	12268	C4b	complement C4B (Chido blood group)	0.200909	C4b
XP_006517539	6.97	18154000	15352000	238.2	-0.241861	80898	Erap1	endoplasmic reticulum aminopeptidase 1	0.200909	Erap1
NP_001164257	6.97	33220000	27820000	292.05	-0.25593	270685	Mthfd1l	methylenetetrahydrofolate dehydrogenase (NADP+ dependent) 1-like	0.200909	Mthfd1l
XP_011245652	6.96	1877100	1340200	103.9	-0.486057	72199	Mms19	MMS19 cytosolic iron-sulfur assembly component	0.201372	Mms19
NP_001154885	6.95	17883000	19095000	246.62	0.0946061	17254	Slc3a2	solute carrier family 3 (activators of dibasic and neutral amino acid transport), member 2	0.201837	Slc3a2
NP_001344618	6.95	959610	733330	108.19	-0.387986	74252	Armc1	armadillo repeat containing 1	0.201837	Armc1
NP_001157954	6.94	997790	764770	97.84	-0.38371	20469	Sipa1	signal-induced proliferation associated gene 1	0.202302	Sipa1
NP_032919	6.94	1647800	1229300	109.23	-0.422704	18969	Pola2	polymerase (DNA directed), alpha 2	0.202302	Pola2
NP_065229	6.94	1388800	1024900	90.12	-0.438356	57230	Sap30bp	SAP30 binding protein	0.202302	Sap30bp
NP_666355	6.93	15686000	13147000	213.37	-0.254744	66713	Actr2	ARP2 actin-related protein 2	0.202768	Actr2
NP_036066	6.93	2291900	1693000	116.26	-0.436962	26383	Fto	FTO alpha-ketoglutarate dependent dioxygenase	0.202768	Fto
XP_017175500	6.92	375350	301260	95.32	-0.317227	170707	Usp48	ubiquitin specific peptidase 48	0.203236	Usp48
XP_006519356	6.92	3352600	2585900	127.56	-0.374614	55946	Ap3m1	adaptor-related protein complex 3, mu 1 subunit	0.203236	Ap3m1
NP_001240737	6.91	1135300	951820	113.19	-0.254313	26934	Racgap1	Rac GTPase-activating protein 1	0.203704	Racgap1
NP_001155090	6.89	6973600	5848100	192.57	-0.253936	75717	Cul5	cullin 5	0.204644	Cul5
NP_038823	6.89	2511800	2026400	129.45	-0.309803	27425	Atp5mg	ATP synthase membrane subunit g	0.204644	Atp5mg
NP_038675	6.88	33166000	27822000	185.64	-0.253479	20055	Rps16	ribosomal protein S16	0.205116	Rps16
NP_076003	6.88	4357700	3655200	168.2	-0.253617	69527	Mrps9	mitochondrial ribosomal protein S9	0.205116	Mrps9
NP_001278155	6.88	832710	609400	109.29	-0.450425	245945	Rbm47	RNA binding motif protein 47	0.205116	Rbm47
NP_056577	6.87	11009000	9236800	278.47	-0.253218	50493	Txnrd1	thioredoxin reductase 1	0.205589	Txnrd1
XP_011242768	6.86	3565600	2972200	160.38	-0.262614	12380	Cast	calpastatin	0.206063	Cast
NP_062774	6.86	2501400	1914600	100.2	-0.385693	66659	Acp6	acid phosphatase 6, lysophosphatidic	0.206063	Acp6
NP_001070661	6.85	5276400	4306700	127.51	-0.292971	11308	Abi1	abl interactor 1	0.206538	Abi1
NP_062363	6.85	7577800	6100200	176.05	-0.312923	56041	Uso1	USO1 vesicle docking factor	0.206538	Uso1
NP_077159	6.85	6352200	5087400	153.22	-0.320328	67273	Ndufa10	NADH:ubiquinone oxidoreductase subunit A10	0.206538	Ndufa10
NP_081234	6.85	1375700	1075300	136.95	-0.355427	380773	Slirp	SRA stem-loop interacting RNA binding protein	0.206538	Slirp
NP_444301	6.85	1371700	972030	75.61	-0.496892	12864	Cox6c	cytochrome c oxidase subunit 6C	0.206538	Cox6c
NP_660250	6.83	4201100	3527000	130.99	-0.252326	68758	Abhd11	abhydrolase domain containing 11	0.207491	Abhd11
NP_114084	6.83	1959100	1520400	98.04	-0.36574	83796	Smarcd2	SWI/SNF related, matrix associated, actin dependent regulator of chromatin, subfamily d, member 2	0.207491	Smarcd2
NP_036013	6.83	2897100	2071000	76.09	-0.484282	24017	Rnf13	ring finger protein 13	0.207491	Rnf13
NP_001369418	6.82	3275000	2750200	179.65	-0.251958	22368	Trpv2	transient receptor potential cation channel, subfamily V, member 2	0.20797	Trpv2
NP_033934	6.81	13687000	13344000	254.11	-0.0366151	12359	Cat	catalase	0.208449	Cat
NP_080447	6.81	3205000	2682200	181.15	-0.256908	67459	Nvl	nuclear VCP-like	0.208449	Nvl
NP_001345417	6.81	1060900	804770	131.91	-0.39864	20224	Sar1a	secretion associated Ras related GTPase 1A	0.208449	Sar1a
NP_001161248	6.8	3325800	2793800	178.57	-0.251473	236732	Rbm10	RNA binding motif protein 10	0.20893	Rbm10
NP_032529	6.8	89547000	75222000	245.68	-0.25149	16898	Rps2	ribosomal protein S2	0.20893	Rps2
XP_034952873	6.8	21256000	16773000	150.53	-0.341729	108168809	Gm14279	predicted gene 14279	0.20893	Gm14279
NP_001123957	6.8	21256000	16773000	150.53	-0.341729	57808	Rpl35a	ribosomal protein L35A	0.20893	Rpl35a
NP_077228	6.8	5290000	4052100	121.23	-0.384598	75617	Rps25	ribosomal protein S25	0.20893	Rps25
NP_958808	6.78	1975000	1659800	156.3	-0.250843	276846	Pigs	phosphatidylinositol glycan anchor biosynthesis, class S	0.209894	Pigs
NP_083852	6.78	8027300	6745800	240.17	-0.250925	76308	Rab1b	RAB1B, member RAS oncogene family	0.209894	Rab1b
NP_001171436	6.78	990790	829310	135.09	-0.256668	56292	Naa10	N(alpha)-acetyltransferase 10, NatA catalytic subunit	0.209894	Naa10
NP_082615	6.78	5421900	4282600	130.92	-0.340312	72736	Tmx1	thioredoxin-related transmembrane protein 1	0.209894	Tmx1
NP_082880	6.78	391570	288000	108.83	-0.443201	73681	Trmt11	tRNA methyltransferase 11	0.209894	Trmt11
XP_006527376	6.77	1422900	1537400	135.06	0.111658	67979	Atad1	ATPase family, AAA domain containing 1	0.210378	Atad1
XP_006500210	6.77	672430	596310	75.31	-0.173322	69605	Lnpk	lunapark, ER junction formation factor	0.210378	Lnpk
XP_006539086	6.77	4152400	3489300	191.51	-0.251008	50912	Exosc10	exosome component 10	0.210378	Exosc10
NP_062745	6.77	5392600	4472400	149.13	-0.269932	56431	Dstn	destrin	0.210378	Dstn
NP_031611	6.76	62276000	66251000	285.56	0.0892659	12306	Anxa2	annexin A2	0.210863	Anxa2
NP_033118	6.76	7918300	6320000	142.85	-0.325266	20068	Rps17	ribosomal protein S17	0.210863	Rps17
NP_001366054	6.76	1046500	764730	86.78	-0.45255	26894	Cops7a	COP9 signalosome subunit 7A	0.210863	Cops7a
NP_032121	6.74	1829800	1262400	70.49	-0.535517	14467	Nipsnap2	nipsnap homolog 2	0.211836	Nipsnap2
NP_001346435	6.73	5188800	5094500	216.69	-0.0264604	67972	Atp2b1	ATPase, Ca++ transporting, plasma membrane 1	0.212324	Atp2b1
NP_001156485	6.73	647830	478070	100.14	-0.438393	240255	Ythdc2	YTH domain containing 2	0.212324	Ythdc2
NP_033237	6.71	8832000	7411800	213.67	-0.252916	20588	Smarcc1	SWI/SNF related, matrix associated, actin dependent regulator of chromatin, subfamily c, member 1	0.213304	Smarcc1
NP_001157089	6.7	3526600	2968300	182.22	-0.248641	71807	Tars2	threonyl-tRNA synthetase 2, mitochondrial (putative)	0.213796	Tars2
NP_035908	6.7	2969600	2273300	121.42	-0.385481	23789	Coro1b	coronin, actin binding protein 1B	0.213796	Coro1b
XP_006538146	6.7	531090	395560	91.53	-0.42506	52076	Tmem38b	transmembrane protein 38B	0.213796	Tmem38b
NP_001303666	6.69	1556500	1443800	93.17	-0.108435	70564	Prxl2a	peroxiredoxin like 2A	0.214289	Prxl2a
NP_077798	6.69	9256700	7678000	154.57	-0.269767	17713	Grpel1	GrpE-like 1, mitochondrial	0.214289	Grpel1
NP_001104747	6.69	3870900	3086200	151.51	-0.326837	108067	Eif2b3	eukaryotic translation initiation factor 2B, subunit 3	0.214289	Eif2b3
NP_780761	6.67	4649100	4705900	185.08	0.0175192	269470	Wdr3	WD repeat domain 3	0.215278	Wdr3
XP_006501425	6.66	1884800	1587500	183.22	-0.247655	229584	Pogz	pogo transposable element with ZNF domain	0.215774	Pogz
NP_001366177	6.66	571310	458810	96.85	-0.316377	12443	Ccnd1	cyclin D1	0.215774	Ccnd1
XP_011238072	6.66	1325900	929860	85.29	-0.511887	69976	Galk2	galactokinase 2	0.215774	Galk2
NP_001013395	6.63	216870	169180	77.75	-0.358271	230098	Arhgef39	Rho guanine nucleotide exchange factor 39	0.21727	Arhgef39
NP_789830	6.62	2033400	1549900	106.71	-0.391719	72828	Ubash3b	ubiquitin associated and SH3 domain containing, B	0.217771	Ubash3b
XP_017169805	6.62	934220	626430	62.61	-0.576609	17846	Commd1	COMM domain containing 1	0.217771	Commd1
NP_666169	6.6	1875200	1618600	93.41	-0.212298	223453	Dap	death-associated protein	0.218776	Dap
NP_080270	6.6	10263000	8654800	216.12	-0.24588	27984	Efhd2	EF hand domain containing 2	0.218776	Efhd2
NP_001239397	6.6	6449500	5413800	188.11	-0.252546	224727	Bag6	BCL2-associated athanogene 6	0.218776	Bag6
NP_082724	6.6	3088200	2559800	177.79	-0.270735	73139	Cenpv	centromere protein V	0.218776	Cenpv
NP_058601	6.6	1825600	1513000	158.02	-0.270959	14635	Galk1	galactokinase 1	0.218776	Galk1
NP_783593	6.58	2980900	3701300	171.69	0.312284	319176	H2ac20	H2A clustered histone 20	0.219786	H2ac20
NP_835584	6.58	2980900	3701300	171.69	0.312284	319192	H2ac19	H2A clustered histone 19	0.219786	H2ac19
NP_038577	6.58	2980900	3701300	171.69	0.312284	15267	H2ac18	H2A clustered histone 18	0.219786	H2ac18
NP_001177733	6.58	15380000	12974000	208.84	-0.245432	67838	Dnajb11	DnaJ heat shock protein family (Hsp40) member B11	0.219786	Dnajb11
XP_006510025	6.58	80961000	68285000	336.36	-0.245658	12282	Hyou1	hypoxia up-regulated 1	0.219786	Hyou1
NP_001345327	6.58	746880	537170	107.26	-0.475498	55936	Ctps2	cytidine 5'-triphosphate synthase 2	0.219786	Ctps2
NP_038668	6.57	1646700	1375100	118.43	-0.260041	19171	Psmb10	proteasome (prosome, macropain) subunit, beta type 10	0.220293	Psmb10
NP_035626	6.57	2625300	2102300	104.49	-0.320514	20877	Aurkb	aurora kinase B	0.220293	Aurkb
XP_011241279	6.56	836150	678210	125.32	-0.30203	29806	Limd1	LIM domains containing 1	0.2208	Limd1
NP_032948	6.56	2507900	1907500	119.98	-0.394797	19076	Prim2	DNA primase, p58 subunit	0.2208	Prim2
NP_083507	6.55	1377000	1277300	117.45	-0.108431	75273	Pelp1	proline, glutamic acid and leucine rich protein 1	0.221309	Pelp1
XP_036019938	6.55	6269700	5406600	144.21	-0.213675	230737	Gnl2	guanine nucleotide binding protein nucleolar 2	0.221309	Gnl2
NP_061283	6.54	1791800	1402100	128.96	-0.35382	54451	Cpsf3	cleavage and polyadenylation specificity factor 3	0.22182	Cpsf3
NP_001074682	6.54	2184600	1663900	122.05	-0.3928	226090	Ermp1	endoplasmic reticulum metallopeptidase 1	0.22182	Ermp1
XP_006525788	6.54	1973500	1473700	112.07	-0.421314	19877	Rock1	Rho-associated coiled-coil containing protein kinase 1	0.22182	Rock1
NP_080704	6.54	1003400	732540	84.57	-0.453917	67880	Dcxr	dicarbonyl L-xylulose reductase	0.22182	Dcxr
NP_001366105	6.53	1275600	1248300	116.92	-0.0312113	244373	Erlin2	ER lipid raft associated 2	0.222331	Erlin2
NP_034000	6.53	2145800	1749600	149.26	-0.29449	12567	Cdk4	cyclin dependent kinase 4	0.222331	Cdk4
NP_034112	6.53	2718100	2179300	134.47	-0.318734	13032	Ctsc	cathepsin C	0.222331	Ctsc
NP_001361708	6.53	657950	483680	87.6	-0.443925	17979	Ncoa3	nuclear receptor coactivator 3	0.222331	Ncoa3
XP_036019960	6.53	606960	431810	79.96	-0.491205	230815	Man1c1	mannosidase, alpha, class 1C, member 1	0.222331	Man1c1
NP_001343306	6.52	4845500	4091900	261.21	-0.243875	230721	Pabpc4	poly(A) binding protein, cytoplasmic 4	0.222844	Pabpc4
NP_766232	6.51	3401900	2670700	121.04	-0.349123	226539	Dars2	aspartyl-tRNA synthetase 2 (mitochondrial)	0.223357	Dars2
XP_006529739	6.51	409520	296220	81.98	-0.467265	27392	Pign	phosphatidylinositol glycan anchor biosynthesis, class N	0.223357	Pign
NP_001182350	6.5	1277700	930450	73.01	-0.457549	100041230	H4c17	H4 clustered histone 17	0.223872	H4c17
NP_694813	6.5	1277700	930450	73.01	-0.457549	69386	H4c8	H4 clustered histone 8	0.223872	H4c8
NP_783585	6.5	1277700	930450	73.01	-0.457549	319156	H4c4	H4 clustered histone 4	0.223872	H4c4
NP_835583	6.5	1277700	930450	73.01	-0.457549	319160	H4c12	H4 clustered histone 12	0.223872	H4c12
NP_783583	6.5	1277700	930450	73.01	-0.457549	320332	H4c16	H4 histone 16	0.223872	H4c16
NP_835500	6.5	1277700	930450	73.01	-0.457549	326620	H4c2	H4 clustered histone 2	0.223872	H4c2
NP_835582	6.5	1277700	930450	73.01	-0.457549	319159	H4c11	H4 clustered histone 11	0.223872	H4c11
NP_783588	6.5	1277700	930450	73.01	-0.457549	319161	H4c18	H4 clustered histone 18	0.223872	H4c18
NP_835499	6.5	1277700	930450	73.01	-0.457549	326619	H4c1	H4 clustered histone 1	0.223872	H4c1
NP_835515	6.5	1277700	930450	73.01	-0.457549	319155	H4c3	H4 clustered histone 3	0.223872	H4c3
NP_783587	6.5	1277700	930450	73.01	-0.457549	319158	H4c9	H4 clustered histone 9	0.223872	H4c9
NP_783586	6.5	1277700	930450	73.01	-0.457549	319157	H4c6	H4 clustered histone 6	0.223872	H4c6
NP_291074	6.5	1277700	930450	73.01	-0.457549	97122	H4c14	H4 clustered histone 14	0.223872	H4c14
XP_006498844	6.5	2329900	1635400	85.02	-0.510624	14854	Gss	glutathione synthetase	0.223872	Gss
NP_001123951	6.49	8376200	7076900	190.33	-0.243178	53322	Nucb2	nucleobindin 2	0.224388	Nucb2
NP_001107833	6.49	3112300	2564200	165.77	-0.279472	78798	Eml4	echinoderm microtubule associated protein like 4	0.224388	Eml4
NP_001028592	6.49	313610	212800	78.51	-0.559473	330662	Dock1	dedicator of cytokinesis 1	0.224388	Dock1
NP_082474	6.48	2380700	1924400	147.12	-0.306977	72322	Xpo5	exportin 5	0.224905	Xpo5
NP_001347863	6.48	3614400	2803800	123.96	-0.366373	72124	Seh1l	SEH1-like (S. cerevisiae	0.224905	Seh1l
NP_035645	6.47	1462200	1513000	80.28	0.0492713	20955	Vamp7	vesicle-associated membrane protein 7	0.225424	Vamp7
NP_694698	6.47	939550	779150	98.93	-0.270069	212307	Mapre2	microtubule-associated protein, RP/EB family, member 2	0.225424	Mapre2
NP_079783	6.47	10733000	8581200	160.1	-0.322802	66354	Snw1	SNW domain containing 1	0.225424	Snw1
NP_038679	6.47	3939100	3101400	134.59	-0.344946	20222	Sf3a2	splicing factor 3a, subunit 2	0.225424	Sf3a2
NP_062759	6.47	1471100	1127400	102.33	-0.383896	56444	Actr10	ARP10 actin-related protein 10	0.225424	Actr10
NP_573488	6.46	1719500	1453500	154.23	-0.242458	170760	Acbd3	acyl-Coenzyme A binding domain containing 3	0.225944	Acbd3
NP_082384	6.46	4087600	3257500	124.17	-0.327489	72117	Naa50	N(alpha)-acetyltransferase 50, NatE catalytic subunit	0.225944	Naa50
NP_035829	6.45	1335700	1089500	103.89	-0.29393	22343	Lin7c	lin-7 homolog C, crumbs cell polarity complex component	0.226464	Lin7c
XP_006513094	6.45	1335700	1089500	103.89	-0.29393	108030	Lin7a	lin-7 homolog A, crumbs cell polarity complex component	0.226464	Lin7a
NP_766415	6.44	6057500	5059000	170.31	-0.25987	240028	Lnpep	leucyl/cystinyl aminopeptidase	0.226986	Lnpep
NP_663759	6.44	929260	772110	238.18	-0.267276	14957	H1f3	H1.3 linker histone, cluster member	0.226986	H1f3
NP_035285	6.43	5969100	4884300	145.94	-0.289362	19060	Ppp5c	protein phosphatase 5, catalytic subunit	0.22751	Ppp5c
NP_065586	6.43	294820	240500	66.47	-0.293798	57319	Smpdl3a	sphingomyelin phosphodiesterase, acid-like 3A	0.22751	Smpdl3a
XP_036016118	6.43	1563300	1116300	83.59	-0.48587	14270	Srgap2	SLIT-ROBO Rho GTPase activating protein 2	0.22751	Srgap2
NP_001350351	6.41	1027200	847310	128.36	-0.277755	67211	Armc10	armadillo repeat containing 10	0.22856	Armc10
NP_080775	6.41	8601500	7056700	163.64	-0.285595	67996	Srsf6	serine and arginine-rich splicing factor 6	0.22856	Srsf6
NP_001108449	6.4	9185800	7774000	222.22	-0.240748	67958	U2surp	U2 snRNP-associated SURP domain containing	0.229087	U2surp
NP_766299	6.4	1132000	907840	119.48	-0.318364	231279	Guf1	GUF1 homolog, GTPase	0.229087	Guf1
NP_033174	6.39	823330	631820	92.71	-0.381957	20336	Exoc4	exocyst complex component 4	0.229615	Exoc4
XP_006518774	6.39	1635600	1247900	99.85	-0.390318	19056	Ppp3cb	protein phosphatase 3, catalytic subunit, beta isoform	0.229615	Ppp3cb
NP_001334264	6.38	1225200	1170800	88.44	-0.0655226	56462	Mtch1	mitochondrial carrier 1	0.230144	Mtch1
NP_001029134	6.38	3369500	2746600	163.89	-0.294888	22215	Ube3a	ubiquitin protein ligase E3A	0.230144	Ube3a
NP_083270	6.36	5255600	4451700	211.26	-0.239499	74551	Pck2	phosphoenolpyruvate carboxykinase 2 (mitochondrial)	0.231206	Pck2
NP_034036	6.36	2289100	1938700	179.6	-0.239691	12751	Tpp1	tripeptidyl peptidase I	0.231206	Tpp1
XP_036019077	6.36	124130	65910	139.91	-0.913283	56758	Mbnl1	muscleblind like splicing regulator 1	0.231206	Mbnl1
NP_001074813	6.35	940450	741880	93.26	-0.342165	78808	Stxbp5	syntaxin binding protein 5 (tomosyn)	0.231739	Stxbp5
XP_006528547	6.35	5601200	4155900	120.96	-0.430575	12229	Btk	Bruton agammaglobulinemia tyrosine kinase	0.231739	Btk
NP_033301	6.33	3203300	3080700	163.29	-0.0563007	20818	Srprb	signal recognition particle receptor, B subunit	0.232809	Srprb
NP_001032375	6.32	658270	808300	98.19	0.296211	234839	Piezo1	piezo-type mechanosensitive ion channel component 1	0.233346	Piezo1
XP_036011413	6.32	1892900	1404800	84.53	-0.430233	117150	Pip4k2c	phosphatidylinositol-5-phosphate 4-kinase, type II, gamma	0.233346	Pip4k2c
NP_598608	6.31	6723200	7304000	202.8	0.119539	99237	Tm9sf4	transmembrane 9 superfamily member 4	0.233884	Tm9sf4
NP_619600	6.31	32112000	27222000	290.66	-0.238339	192159	Prpf8	pre-mRNA processing factor 8	0.233884	Prpf8
NP_001192275	6.31	2833000	2264400	142.61	-0.323202	223697	Sun2	Sad1 and UNC84 domain containing 2	0.233884	Sun2
NP_035145	6.3	934820	1073200	74.88	0.199158	18392	Orc1	origin recognition complex, subunit 1	0.234423	Orc1
NP_032434	6.3	12679000	12074000	210.55	-0.0705373	16430	Stt3a	STT3, subunit of the oligosaccharyltransferase complex, homolog A (S. cerevisiae)	0.234423	Stt3a
NP_001293072	6.3	2192300	1671200	119.67	-0.391561	17192	Mbd3	methyl-CpG binding domain protein 3	0.234423	Mbd3
NP_080160	6.3	246020	185400	91.67	-0.408134	66983	Zfp830	zinc finger protein 830	0.234423	Zfp830
NP_082325	6.29	977180	755530	106.69	-0.371135	71999	Fbxo22	F-box protein 22	0.234963	Fbxo22
XP_006496879	6.28	2749200	2154100	118.89	-0.351927	226757	Wdr26	WD repeat domain 26	0.235505	Wdr26
NP_001074563	6.27	1934600	1572100	134.84	-0.299342	229937	Znhit6	zinc finger, HIT type 6	0.236048	Znhit6
NP_061356	6.26	8217600	8588600	196.39	0.0637059	55989	Nop58	NOP58 ribonucleoprotein	0.236592	Nop58
NP_082289	6.26	858730	768730	122.02	-0.159728	71946	Endod1	endonuclease domain containing 1	0.236592	Endod1
NP_076253	6.26	2854700	2336000	119.9	-0.289299	54473	Tollip	toll interacting protein	0.236592	Tollip
NP_032472	6.26	4157200	3003600	136.74	-0.468919	16571	Kif4	kinesin family member 4	0.236592	Kif4
NP_034442	6.25	3114300	2643200	215.85	-0.236622	14693	Gnb2	guanine nucleotide binding protein (G protein), beta 2	0.237137	Gnb2
XP_030103879	6.24	21215000	18009000	267.46	-0.236367	70572	Ipo5	importin 5	0.237684	Ipo5
XP_036013942	6.24	812220	666020	143.85	-0.286305	13046	Celf1	CUGBP, Elav-like family member 1	0.237684	Celf1
NP_001276450	6.24	1568200	1253500	129.57	-0.323148	24136	Zeb2	zinc finger E-box binding homeobox 2	0.237684	Zeb2
NP_082591	6.23	7199900	6113100	221.63	-0.236073	72662	Dis3	DIS3 homolog, exosome endoribonuclease and 3'-5' exoribonuclease	0.238232	Dis3
XP_006498250	6.23	6952700	5877500	186.53	-0.242371	54519	Apbb1ip	amyloid beta precursor protein binding family B member 1 interacting protein	0.238232	Apbb1ip
NP_080250	6.22	21610000	18353000	169.86	-0.235683	67115	Rpl14	ribosomal protein L14	0.238781	Rpl14
NP_001355308	6.22	1590900	1217000	98.82	-0.386514	70160	Vps36	vacuolar protein sorting 36	0.238781	Vps36
XP_030107596	6.22	2025300	1454500	101.21	-0.477612	29812	Ndrg3	N-myc downstream regulated gene 3	0.238781	Ndrg3
NP_663589	6.21	20185000	17146000	238.43	-0.235412	235339	Dlat	dihydrolipoamide S-acetyltransferase	0.239332	Dlat
NP_001074525	6.21	1164600	894530	104.78	-0.380633	73192	Xpot	exportin, tRNA (nuclear export receptor for tRNAs)	0.239332	Xpot
XP_006505700	6.21	116520	88023	75.77	-0.404625	16438	Itpr1	inositol 1,4,5-trisphosphate receptor 1	0.239332	Itpr1
NP_067320	6.2	4120200	3548700	150.5	-0.215424	57874	Hacd3	3-hydroxyacyl-CoA dehydratase 3	0.239883	Hacd3
NP_001346786	6.2	5913500	5018500	169.17	-0.236756	66923	Pbrm1	polybromo 1	0.239883	Pbrm1
NP_032746	6.19	3470700	3561200	148.71	0.0371368	18145	Npc1	NPC intracellular cholesterol transporter 1	0.240436	Npc1
NP_035722	6.19	9873400	8389600	202.15	-0.234945	21856	Timm44	translocase of inner mitochondrial membrane 44	0.240436	Timm44
NP_075720	6.19	4906900	4169300	188.61	-0.235007	66592	Stoml2	stomatin (Epb7.2)-like 2	0.240436	Stoml2
NP_001073596	6.19	1941100	1649300	130.16	-0.235021	19826	Rnps1	RNA binding protein with serine rich domain 1	0.240436	Rnps1
NP_001074510	6.19	845090	687310	104.8	-0.298144	68505	Vps51	VPS51 GARP complex subunit	0.240436	Vps51
NP_001071635	6.18	17661000	15009000	213.67	-0.234739	110809	Srsf1	serine and arginine-rich splicing factor 1	0.240991	Srsf1
NP_064376	6.17	2659000	2219600	140.54	-0.260584	56792	Stap1	signal transducing adaptor family member 1	0.241546	Stap1
XP_006535566	6.17	7004200	5680100	120.73	-0.302304	56456	Actl6a	actin-like 6A	0.241546	Actl6a
NP_064429	6.17	2699900	2004100	114.19	-0.429951	56748	Nfu1	NFU1 iron-sulfur cluster scaffold	0.241546	Nfu1
NP_001272856	6.14	5250700	4844200	194.7	-0.116251	210293	Dock10	dedicator of cytokinesis 10	0.24322	Dock10
NP_033197	6.14	3350200	2668300	145.12	-0.328326	20425	Shmt1	serine hydroxymethyltransferase 1 (soluble)	0.24322	Shmt1
NP_036009	6.14	5757100	4358100	128.9	-0.401643	24010	Ik	IK cytokine	0.24322	Ik
NP_079784	6.14	1287600	898190	92.84	-0.519592	66355	Gmpr	guanosine monophosphate reductase	0.24322	Gmpr
NP_001155890	6.12	8355600	7109500	178.54	-0.232995	17876	Myef2	myelin basic protein expression factor 2, repressor	0.244343	Myef2
NP_079612	6.12	6832100	5813200	177.89	-0.232997	66075	Chchd3	coiled-coil-helix-coiled-coil-helix domain containing 3	0.244343	Chchd3
NP_081153	6.11	1587600	1163600	109.93	-0.448252	68938	Aspscr1	ASPSCR1 tether for SLC2A4, UBX domain containing	0.244906	Aspscr1
NP_038848	6.1	15700000	15835000	259.89	0.0123523	15277	Hk2	hexokinase 2	0.245471	Hk2
XP_036009680	6.1	1272500	1010000	125.12	-0.33331	17925	Myo9b	myosin IXb	0.245471	Myo9b
NP_082427	6.09	13969000	11892000	233.01	-0.232237	72198	Mtrex	Mtr4 exosome RNA helicase	0.246037	Mtrex
NP_001107568	6.09	2691000	2244100	173.42	-0.262005	68094	Smarcc2	SWI/SNF related, matrix associated, actin dependent regulator of chromatin, subfamily c, member 2	0.246037	Smarcc2
NP_705775	6.09	8365300	6887300	188.31	-0.280479	30877	Gnl3	guanine nucleotide binding protein nucleolar 3	0.246037	Gnl3
NP_766017	6.09	3138800	2540400	114.95	-0.305157	76479	Smndc1	survival motor neuron domain containing 1	0.246037	Smndc1
NP_001272927	6.09	958910	768110	68.76	-0.320082	233406	Prc1	protein regulator of cytokinesis 1	0.246037	Prc1
XP_006496570	6.09	304050	234670	98.41	-0.373675	52231	Ankzf1	ankyrin repeat and zinc finger domain containing 1	0.246037	Ankzf1
NP_081834	6.08	2162600	1841400	113.22	-0.231964	70804	Pgrmc2	progesterone receptor membrane component 2	0.246604	Pgrmc2
NP_081285	6.08	2054800	1608000	128.53	-0.353731	69263	Rfc3	replication factor C (activator 1) 3	0.246604	Rfc3
NP_034572	6.07	1630300	2006800	135.52	0.299759	15368	Hmox1	heme oxygenase 1	0.247172	Hmox1
NP_073144	6.07	8514600	7251700	182.4	-0.23162	50492	Thop1	thimet oligopeptidase 1	0.247172	Thop1
NP_598771	6.06	5537900	4599200	175.27	-0.267956	103468	Nup107	nucleoporin 107	0.247742	Nup107
XP_006531324	6.06	834360	637100	82.41	-0.38915	64340	Dhx38	DEAH-box helicase 38	0.247742	Dhx38
NP_663351	6.05	2307900	2397000	109.23	0.0546492	210992	Lpcat1	lysophosphatidylcholine acyltransferase 1	0.248313	Lpcat1
NP_059062	6.05	9626700	8511800	210.32	-0.177577	11370	Acadvl	acyl-Coenzyme A dehydrogenase, very long chain	0.248313	Acadvl
NP_034153	6.05	3478700	2963700	184.7	-0.231149	13177	Eci1	enoyl-Coenzyme A delta isomerase 1	0.248313	Eci1
XP_030105759	6.05	3800400	3128000	166.11	-0.280911	53761	Prrc2a	proline-rich coiled-coil 2A	0.248313	Prrc2a
NP_001035525	6.05	1097200	891250	83.48	-0.299924	21335	Tacc3	transforming, acidic coiled-coil containing protein 3	0.248313	Tacc3
XP_036010143	6.05	1020900	535820	60.24	-0.930021	67276	Eri1	exoribonuclease 1	0.248313	Eri1
NP_061339	6.04	12434000	10596000	225.77	-0.230771	56045	Samhd1	SAM domain and HD domain, 1	0.248886	Samhd1
NP_663355	6.04	1064800	836830	117.61	-0.347576	98221	Eif3m	eukaryotic translation initiation factor 3, subunit M	0.248886	Eif3m
NP_034316	6.03	2142700	1947700	123.48	-0.137658	14129	Fcgr1	Fc receptor, IgG, high affinity I	0.249459	Fcgr1
NP_001103465	6.03	22931000	19545000	275.21	-0.2305	20624	Eftud2	elongation factor Tu GTP binding domain containing 2	0.249459	Eftud2
NP_001278084	6.03	2600100	2162600	156.75	-0.2658	67145	Tomm34	translocase of outer mitochondrial membrane 34	0.249459	Tomm34
XP_006497923	6.03	775930	629480	90	-0.301766	227619	Man1b1	mannosidase, alpha, class 1B, member 1	0.249459	Man1b1
NP_035058	6.02	639310	721860	102.5	0.175203	18129	Notch2	notch 2	0.250035	Notch2
NP_766273	6.02	6890200	7005200	165.43	0.0238804	229731	Slc25a24	solute carrier family 25 (mitochondrial carrier, phosphate carrier), member 24	0.250035	Slc25a24
NP_031814	6.02	9818500	8370500	218.46	-0.230189	12995	Csnk2a1	casein kinase 2, alpha 1 polypeptide	0.250035	Csnk2a1
NP_001346211	6.02	3608200	3065900	183.8	-0.234969	72141	Adpgk	ADP-dependent glucokinase	0.250035	Adpgk
XP_030109872	6.02	1628700	1236700	101.94	-0.397225	100678	Psph	phosphoserine phosphatase	0.250035	Psph
NP_032576	6.01	1134200	943610	124.91	-0.265412	17160	Man2b2	mannosidase 2, alpha B2	0.250611	Man2b2
NP_062693	6.01	3200300	2443000	115.28	-0.389553	56424	Stub1	STIP1 homology and U-Box containing protein 1	0.250611	Stub1
XP_006504495	6	1946200	1659800	173.05	-0.229651	27368	Tbl2	transducin (beta)-like 2	0.251189	Tbl2
NP_001028778	6	2405000	2047700	180.61	-0.232033	74205	Acsl3	acyl-CoA synthetase long-chain family member 3	0.251189	Acsl3
NP_001346826	5.98	21832000	18980000	179.27	-0.201964	66480	Rpl15	ribosomal protein L15	0.252348	Rpl15
NP_038761	5.98	687450	547700	95.48	-0.327869	27221	Chaf1a	chromatin assembly factor 1, subunit A	0.252348	Chaf1a
NP_080879	5.98	3020700	2227500	97.9	-0.439457	68184	Denr	density-regulated protein	0.252348	Denr
NP_081241	5.98	373220	254410	74.19	-0.552871	69156	Comtd1	catechol-O-methyltransferase domain containing 1	0.252348	Comtd1
NP_776121	5.97	2274600	1860300	133.74	-0.290078	227399	Ppip5k2	diphosphoinositol pentakisphosphate kinase 2	0.25293	Ppip5k2
NP_031507	5.97	1746700	1324800	101.1	-0.398857	11845	Arf6	ADP-ribosylation factor 6	0.25293	Arf6
XP_006525541	5.97	455500	300900	81.85	-0.598167	104082	Wdr7	WD repeat domain 7	0.25293	Wdr7
NP_598949	5.96	1179400	952690	117.06	-0.307974	171210	Acot2	acyl-CoA thioesterase 2	0.253513	Acot2
XP_006506644	5.95	5771800	4927300	184.3	-0.228224	70047	Trnt1	tRNA nucleotidyl transferase, CCA-adding, 1	0.254097	Trnt1
XP_036022043	5.95	854540	643020	106.42	-0.410284	269774	Aak1	AP2 associated kinase 1	0.254097	Aak1
NP_080896	5.94	5254100	4503000	128.65	-0.222557	68215	Fam98b	family with sequence similarity 98, member B	0.254683	Fam98b
NP_031900	5.94	7868300	6310800	122.67	-0.318229	13476	Reep5	receptor accessory protein 5	0.254683	Reep5
NP_862902	5.94	2161500	1616500	94.31	-0.419159	101994	Champ1	chromosome alignment maintaining phosphoprotein 1	0.254683	Champ1
NP_803417	5.94	608870	437720	82.18	-0.476126	52055	Rab11fip5	RAB11 family interacting protein 5 (class I)	0.254683	Rab11fip5
NP_034947	5.93	6824300	5828100	212.49	-0.227655	17463	Psmd7	proteasome (prosome, macropain) 26S subunit, non-ATPase, 7	0.25527	Psmd7
NP_001317994	5.9	443680	343570	76.03	-0.368915	66082	Abhd6	abhydrolase domain containing 6	0.25704	Abhd6
XP_011237019	5.9	679600	484580	69.97	-0.487951	98496	Pid1	phosphotyrosine interaction domain containing 1	0.25704	Pid1
NP_598510	5.88	2908700	2486600	158.95	-0.2262	73024	Emc7	ER membrane protein complex subunit 7	0.258226	Emc7
NP_780608	5.88	742880	607010	137.09	-0.291409	109075	Exosc4	exosome component 4	0.258226	Exosc4
NP_001074601	5.88	764820	600690	122.46	-0.3485	326622	Upf2	UPF2 regulator of nonsense transcripts homolog (yeast)	0.258226	Upf2
NP_796364	5.87	1088000	1338600	109.25	0.299046	338367	Myo1d	myosin ID	0.258821	Myo1d
NP_001344054	5.87	1516000	1110400	80.55	-0.44919	21787	Tfg	Trk-fused gene	0.258821	Tfg
NP_034113	5.86	38270000	32730000	264.43	-0.2256	13033	Ctsd	cathepsin D	0.259418	Ctsd
NP_080246	5.86	1557700	1174000	91.01	-0.407985	67106	Zbtb8os	zinc finger and BTB domain containing 8 opposite strand	0.259418	Zbtb8os
NP_001349456	5.85	2107200	1708100	195.29	-0.302935	59013	Hnrnph1	heterogeneous nuclear ribonucleoprotein H1	0.260016	Hnrnph1
NP_001159931	5.85	266990	214220	93.25	-0.317693	210766	Brcc3	BRCA1/BRCA2-containing complex, subunit 3	0.260016	Brcc3
NP_033296	5.85	752750	558420	67.11	-0.43082	20775	Sqle	squalene epoxidase	0.260016	Sqle
NP_001349383	5.83	12998000	11122000	211.66	-0.224873	319322	Sf3b2	splicing factor 3b, subunit 2	0.261216	Sf3b2
NP_033252	5.83	980490	582390	67.04	-0.751517	20641	Snrpd1	small nuclear ribonucleoprotein D1	0.261216	Snrpd1
XP_006516958	5.82	1272200	932150	106.41	-0.448691	20963	Syk	spleen tyrosine kinase	0.261818	Syk
NP_001008425	5.81	1459100	1236800	149.34	-0.238467	386612	Thoc6	THO complex 6	0.262422	Thoc6
NP_598437	5.81	2129400	1567200	99.76	-0.442258	66246	Osgep	O-sialoglycoprotein endopeptidase	0.262422	Osgep
NP_001335017	5.81	1815800	1324900	94.82	-0.454722	22088	Tsg101	tumor susceptibility gene 101	0.262422	Tsg101
NP_080934	5.81	616480	443720	77.65	-0.474405	68291	Mto1	mitochondrial tRNA translation optimization 1	0.262422	Mto1
NP_001346226	5.8	12627	17963	53.04	0.508516	215951	Afg1l	AFG1 like ATPase	0.263027	Afg1l
NP_036047	5.8	9719800	8321700	214.06	-0.224048	24128	Xrn2	5'-3' exoribonuclease 2	0.263027	Xrn2
NP_001355590	5.8	25787000	22077000	263.03	-0.2241	19181	Psmc2	proteasome (prosome, macropain) 26S subunit, ATPase 2	0.263027	Psmc2
NP_001348491	5.8	4200800	3342900	111.15	-0.329564	71955	Ist1	increased sodium tolerance 1 homolog (yeast)	0.263027	Ist1
NP_796067	5.8	163620	108050	47.97	-0.59865	320184	Lrrc58	leucine rich repeat containing 58	0.263027	Lrrc58
NP_848822	5.8	108000	66045	56.82	-0.70951	233410	Zfp592	zinc finger protein 592	0.263027	Zfp592
NP_035972	5.79	12520000	10721000	236.45	-0.223795	23942	Mta2	metastasis-associated gene family, member 2	0.263633	Mta2
NP_765982	5.79	3244800	2665200	146.67	-0.283886	19069	Nup88	nucleoporin 88	0.263633	Nup88
NP_038764	5.79	2344700	1782600	101.95	-0.39542	27224	Eloa	elongin A	0.263633	Eloa
NP_080099	5.78	1006000	624390	72.15	-0.688111	66881	Pcyox1	prenylcysteine oxidase 1	0.264241	Pcyox1
NP_598813	5.77	623220	446410	77.15	-0.481372	104923	Adi1	acireductone dioxygenase 1	0.26485	Adi1
XP_017175886	5.76	1398700	1132100	128.08	-0.305085	72754	Arhgef10l	Rho guanine nucleotide exchange factor 10-like	0.265461	Arhgef10l
NP_079830	5.76	3624700	2793500	121.59	-0.375788	66420	Polr2e	polymerase (RNA) II (DNA directed) polypeptide E	0.265461	Polr2e
NP_848484	5.75	1559300	1654100	130.38	0.0851479	76577	Faf2	Fas associated factor family member 2	0.266073	Faf2
NP_065644	5.75	12485000	10700000	266.46	-0.222585	57377	Mogs	mannosyl-oligosaccharide glucosidase	0.266073	Mogs
XP_017173928	5.75	1384100	979950	75.42	-0.498168	19889	Rp2	retinitis pigmentosa 2 homolog	0.266073	Rp2
XP_030108122	5.75	299880	211720	80.56	-0.502228	98766	Ubac1	ubiquitin associated domain containing 1	0.266073	Ubac1
NP_080636	5.74	4368300	3655000	168.31	-0.257201	67755	Ddx47	DEAD box helicase 47	0.266686	Ddx47
NP_032953	5.74	10753000	8839400	176.61	-0.282719	26395	Map2k1	mitogen-activated protein kinase kinase 1	0.266686	Map2k1
NP_112442	5.73	324470000	278210000	350.3	-0.221911	15481	Hspa8	heat shock protein 8	0.267301	Hspa8
[truncated: 1,858 more rows]

## Sheet: GO-Upregulated
enrichmentRatio	geneSet	description	link	size	overlap	expect	enrichmentRatio	pValue	FDR	overlapId	userId
55.4684	GO:0035455	response to interferon-alpha	http://amigo.geneontology.org/amigo/term/GO:0035455	23	3	0.0540848	55.4684	2.01981e-05	0.00472331	15951;15957;69550	Ifi204;Ifit1;Bst2
44.764	GO:0035456	response to interferon-beta	http://amigo.geneontology.org/amigo/term/GO:0035456	38	4	0.0893575	44.764	1.74625e-06	0.00140398	15944;15951;15957;69550	Ifi204;Irgm1;Ifit1;Bst2
43.9922	GO:0034405	response to fluid shear stress	http://amigo.geneontology.org/amigo/term/GO:0034405	29	3	0.0681939	43.9922	4.12772e-05	0.00472331	19225;20750;20779	Ptgs2;Spp1;Src
40.5008	GO:0071800	podosome assembly	http://amigo.geneontology.org/amigo/term/GO:0071800	21	2	0.0493818	40.5008	0.00109297	0.033798	15162;20779	Src;Hck
31.5006	GO:0055094	response to lipoprotein particle	http://amigo.geneontology.org/amigo/term/GO:0055094	27	2	0.0634909	31.5006	0.00181085	0.0439491	12491;14127	Cd36;Fcer1g
30.3756	GO:0043276	anoikis	http://amigo.geneontology.org/amigo/term/GO:0043276	28	2	0.0658424	30.3756	0.00194729	0.0447321	16402;20779	Src;Itga5
28.3505	GO:0071402	cellular response to lipoprotein particle stimulus	http://amigo.geneontology.org/amigo/term/GO:0071402	30	2	0.0705454	28.3505	0.00223439	0.0485526	12491;14127	Cd36;Fcer1g
24.5341	GO:0034113	heterotypic cell-cell adhesion	http://amigo.geneontology.org/amigo/term/GO:0034113	52	3	0.122279	24.5341	0.000240677	0.00979171	12505;16181;16402	Il1rn;Itga5;Cd44
22.382	GO:2001057	reactive nitrogen species metabolic process	http://amigo.geneontology.org/amigo/term/GO:2001057	76	4	0.178715	22.382	2.85179e-05	0.00472331	12491;18984;19225;20656	Cd36;Ptgs2;Sod2;Por
15.7503	GO:0007229	integrin-mediated signaling pathway	http://amigo.geneontology.org/amigo/term/GO:0007229	81	3	0.190473	15.7503	0.000887298	0.0285355	14127;16402;20779	Fcer1g;Src;Itga5
13.5003	GO:0034341	response to interferon-gamma	http://amigo.geneontology.org/amigo/term/GO:0034341	126	4	0.296291	13.5003	0.000204975	0.00969411	15944;22352;69550;547253	Irgm1;Vim;Parp14;Bst2
12.3862	GO:0098754	detoxification	http://amigo.geneontology.org/amigo/term/GO:0098754	103	3	0.242206	12.3862	0.00177605	0.0439491	12491;19225;20656	Cd36;Ptgs2;Sod2
11.7313	GO:0031214	biomineral tissue development	http://amigo.geneontology.org/amigo/term/GO:0031214	145	4	0.340969	11.7313	0.000350693	0.0134265	11732;19225;20750;100038882	Isg15;Ptgs2;Spp1;Ank
11.4935	GO:0060759	regulation of response to cytokine stimulus	http://amigo.geneontology.org/amigo/term/GO:0060759	111	3	0.261018	11.4935	0.00219952	0.0485526	15944;16181;547253	Il1rn;Irgm1;Parp14
10.4743	GO:0007584	response to nutrient	http://amigo.geneontology.org/amigo/term/GO:0007584	203	5	0.477357	10.4743	0.000101083	0.00738827	18984;19225;20656;20750;77559	Ptgs2;Spp1;Sod2;Por;Agl
9.5207	GO:0009615	response to virus	http://amigo.geneontology.org/amigo/term/GO:0009615	268	6	0.630206	9.5207	3.2051e-05	0.00472331	15061;15957;20779;69550;80861;100038882	Isg15;Src;Ifit1;Ifi44l;Bst2;Dhx58
9.21137	GO:0097193	intrinsic apoptotic signaling pathway	http://amigo.geneontology.org/amigo/term/GO:0097193	277	6	0.651369	9.21137	3.85743e-05	0.00472331	12505;15951;18793;19225;20656;20779	Ptgs2;Plaur;Ifi204;Src;Sod2;Cd44
8.67874	GO:0045088	regulation of innate immune response	http://amigo.geneontology.org/amigo/term/GO:0045088	245	5	0.576121	8.67874	0.000243575	0.00979171	12491;15944;15951;80861;547253	Cd36;Ifi204;Irgm1;Parp14;Dhx58
8.02374	GO:0031349	positive regulation of defense response	http://amigo.geneontology.org/amigo/term/GO:0031349	318	6	0.747781	8.02374	8.31412e-05	0.00738827	12491;14127;15944;15951;19225;80861	Cd36;Ptgs2;Ifi204;Irgm1;Fcer1g;Dhx58
7.82684	GO:0002237	response to molecule of bacterial origin	http://amigo.geneontology.org/amigo/term/GO:0002237	326	6	0.766593	7.82684	9.53585e-05	0.00738827	12491;16181;19225;20656;20779;22352	Cd36;Ptgs2;Il1rn;Vim;Src;Sod2
7.76727	GO:0071216	cellular response to biotic stimulus	http://amigo.geneontology.org/amigo/term/GO:0071216	219	4	0.514981	7.76727	0.00163965	0.0425252	12491;16181;20779;22352	Cd36;Il1rn;Vim;Src
7.23844	GO:1902532	negative regulation of intracellular signal transduction	http://amigo.geneontology.org/amigo/term/GO:1902532	470	8	1.10521	7.23844	9.40841e-06	0.00378218	12505;14114;18793;19225;20656;20779;80861;547253	Ptgs2;Plaur;Src;Sod2;Parp14;Fbln1;Cd44;Dhx58
7.20776	GO:0043900	regulation of multi-organism process	http://amigo.geneontology.org/amigo/term/GO:0043900	354	6	0.832436	7.20776	0.000149859	0.00873974	12491;14114;18412;69550;80861;100038882	Isg15;Cd36;Sqstm1;Bst2;Fbln1;Dhx58
7.20776	GO:0045861	negative regulation of proteolysis	http://amigo.geneontology.org/amigo/term/GO:0045861	354	6	0.832436	7.20776	0.000149859	0.00873974	12505;18793;18984;19225;20779;69550	Ptgs2;Plaur;Src;Por;Bst2;Cd44
7.20776	GO:0031589	cell-substrate adhesion	http://amigo.geneontology.org/amigo/term/GO:0031589	295	5	0.693696	7.20776	0.000571583	0.0199806	12491;14114;16402;20750;20779	Cd36;Spp1;Src;Itga5;Fbln1
7.18746	GO:0018212	peptidyl-tyrosine modification	http://amigo.geneontology.org/amigo/term/GO:0018212	355	6	0.834787	7.18746	0.000152184	0.00873974	12491;12505;15162;16402;20779;547253	Cd36;Src;Itga5;Hck;Parp14;Cd44
6.98781	GO:0052547	regulation of peptidase activity	http://amigo.geneontology.org/amigo/term/GO:0052547	426	7	1.00174	6.98781	4.69981e-05	0.00472331	12505;14114;18793;18984;19225;20779;69550	Ptgs2;Plaur;Src;Por;Bst2;Fbln1;Cd44
6.95245	GO:0044419	interspecies interaction between organisms	http://amigo.geneontology.org/amigo/term/GO:0044419	367	6	0.863005	6.95245	0.000182403	0.00916573	12491;14114;15944;18412;69550;100038882	Isg15;Cd36;Irgm1;Sqstm1;Bst2;Fbln1
6.95245	GO:0045785	positive regulation of cell adhesion	http://amigo.geneontology.org/amigo/term/GO:0045785	367	6	0.863005	6.95245	0.000182403	0.00916573	12491;12505;14114;16402;20750;20779	Cd36;Spp1;Src;Itga5;Fbln1;Cd44
6.59315	GO:0001819	positive regulation of cytokine production	http://amigo.geneontology.org/amigo/term/GO:0001819	387	6	0.910036	6.59315	0.000243184	0.00979171	12491;14127;16181;19225;20779;80861	Cd36;Ptgs2;Il1rn;Fcer1g;Src;Dhx58
6.14535	GO:0019221	cytokine-mediated signaling pathway	http://amigo.geneontology.org/amigo/term/GO:0019221	346	5	0.813624	6.14535	0.00117201	0.0343388	12505;14127;15944;16181;547253	Il1rn;Irgm1;Fcer1g;Parp14;Cd44
6.09252	GO:0001503	ossification	http://amigo.geneontology.org/amigo/term/GO:0001503	349	5	0.820678	6.09252	0.00121796	0.0343388	11732;15951;19225;20750;100038882	Isg15;Ptgs2;Spp1;Ank;Ifi204
6.05781	GO:0048545	response to steroid hormone	http://amigo.geneontology.org/amigo/term/GO:0048545	351	5	0.825381	6.05781	0.00124933	0.0343388	16181;19225;20750;20779;77559	Ptgs2;Il1rn;Spp1;Src;Agl
6.02349	GO:0051260	protein homooligomerization	http://amigo.geneontology.org/amigo/term/GO:0051260	353	5	0.830084	6.02349	0.0012813	0.0343388	13660;14127;20656;20779;239217	Fcer1g;Src;Ehd1;Sod2;Kctd12
5.92007	GO:0051346	negative regulation of hydrolase activity	http://amigo.geneontology.org/amigo/term/GO:0051346	431	6	1.0135	5.92007	0.000433308	0.0158355	12505;18793;18984;19225;20779;69550	Ptgs2;Plaur;Src;Por;Bst2;Cd44
5.53721	GO:2001233	regulation of apoptotic signaling pathway	http://amigo.geneontology.org/amigo/term/GO:2001233	384	5	0.902981	5.53721	0.00185854	0.0439491	12505;18793;19225;20656;20779	Ptgs2;Plaur;Src;Sod2;Cd44
5.39439	GO:0009611	response to wounding	http://amigo.geneontology.org/amigo/term/GO:0009611	473	6	1.11227	5.39439	0.000708568	0.023737	12491;12505;14114;14127;16402;20656	Cd36;Fcer1g;Itga5;Sod2;Fbln1;Cd44

## Sheet: GO-Downregulated
enrichmentRatio	geneSet	description	link	size	overlap	expect	enrichmentRatio	pValue	FDR	overlapId	userId
8.90944	GO:0045730	respiratory burst	http://amigo.geneontology.org/amigo/term/GO:0045730	23	9	1.01016	8.90944	2.68794e-07	9.77981e-06	13057;13058;17969;17970;17972;18648;19353;20085;21672	Ncf1;Cybb;Prdx2;Pgam1;Rac1;Ncf4;Rps19;Ncf2;Cyba
8.67374	GO:0051156	glucose 6-phosphate metabolic process	http://amigo.geneontology.org/amigo/term/GO:0051156	21	8	0.922324	8.67374	1.61618e-06	4.64075e-05	14381;14751;18648;19895;21351;21881;66171;110208	Tkt;Taldo1;Pgls;Gpi1;Pgam1;Pgd;G6pdx;Rpia
6.5053	GO:0072350	tricarboxylic acid metabolic process	http://amigo.geneontology.org/amigo/term/GO:0072350	35	10	1.53721	6.5053	1.67727e-06	4.65008e-05	11428;14194;15926;17449;20917;66945;67680;67834;109900;269951	Idh1;Mdh1;Sdhb;Fh1;Idh2;Aco1;Idh3a;Suclg2;Sdha;Asl
6.45676	GO:0006081	cellular aldehyde metabolic process	http://amigo.geneontology.org/amigo/term/GO:0006081	67	19	2.94265	6.45676	4.07778e-11	4.68362e-09	11532;11674;13132;14381;14751;15926;18648;19895;21351;21881;21991;56752;57320;58810;66171;109801;110208;216134;269951	Idh1;Tpi1;Park7;Tkt;Taldo1;Pgls;Aldh9a1;Gpi1;Adh5;Aldoa;Pgam1;Pgd;Pdxk;G6pdx;Idh2;Dab2;Glo1;Rpia;Akr1a1
5.93963	GO:0043094	cellular metabolic compound salvage	http://amigo.geneontology.org/amigo/term/GO:0043094	23	6	1.01016	5.93963	0.000372054	0.00422536	11534;11821;67870;67873;109674;216134	Adk;Enoph1;Ampd2;Pdxk;Aprt;Mri1
5.42109	GO:0071800	podosome assembly	http://amigo.geneontology.org/amigo/term/GO:0071800	21	5	0.922324	5.42109	0.00181896	0.0170051	11848;13169;16800;18826;227753	Lcp1;Gsn;Rhoa;Arhgef2;Dbnl
5.05968	GO:0018208	peptidyl-proline modification	http://amigo.geneontology.org/amigo/term/GO:0018208	45	10	1.97641	5.05968	1.95976e-05	0.000358102	14225;14227;14228;19035;30795;56031;67738;68816;268373;338355	Ppia;Fkbp4;Fkbp3;Fkbp1a;Ppid;Fkbp2;Fkbp15;Ppie;Ppib;Ppil1
4.93776	GO:0002181	cytoplasmic translation	http://amigo.geneontology.org/amigo/term/GO:0002181	83	18	3.64538	4.93776	1.47694e-08	6.98505e-07	11837;13669;14852;19921;19944;19951;22384;53356;56347;66475;67025;68135;68193;69082;76808;78655;114641;100042807	Eif4h;Rps23;Rpl24;Rpl19;Rpl29;Gspt1;Zc3h15;Rpl11;Rpl32;Eif3a;Rplp0;Eif3c;Eif3h;Rpl18a;Eif3j1;Eif3j2;Eif3g;Rpl31
4.79338	GO:0051653	spindle localization	http://amigo.geneontology.org/amigo/term/GO:0051653	38	8	1.66897	4.79338	0.000200521	0.00244271	13191;13424;16211;16800;17758;17886;18472;101706	Myh9;Dctn1;Kpnb1;Dync1h1;Arhgef2;Numa1;Pafah1b1;Map4
4.76551	GO:1901998	toxin transport	http://amigo.geneontology.org/amigo/term/GO:1901998	43	9	1.88857	4.76551	8.44132e-05	0.00128763	12461;12462;12464;12465;12466;12468;12469;15502;21454	Cct5;Cct6a;Cct7;Cct2;Cct8;Cct4;Cct3;Tcp1;Dnaja1
4.42722	GO:0009112	nucleobase metabolic process	http://amigo.geneontology.org/amigo/term/GO:0009112	36	7	1.58113	4.42722	0.000834734	0.00883061	11821;19139;20133;22247;66588;69719;108156	Cmpk1;Mthfd1;Rrm1;Cad;Aprt;Umps;Prps1
4.36657	GO:0034502	protein localization to chromosome	http://amigo.geneontology.org/amigo/term/GO:0034502	73	14	3.20617	4.36657	2.86017e-06	6.797e-05	12237;12461;12462;12464;12465;12466;12468;12469;12534;17685;20174;21454;68275;108911	Msh2;Rpa1;Rcc2;Cct5;Cdk1;Cct6a;Cct7;Cct2;Bub3;Ruvbl2;Cct8;Cct4;Cct3;Tcp1
4.26911	GO:0006457	protein folding	http://amigo.geneontology.org/amigo/term/GO:0006457	144	27	6.32451	4.26911	1.27209e-10	1.27845e-08	12461;12462;12464;12465;12466;12468;12469;12539;14225;14228;15502;15511;15516;18221;18637;19035;21454;52551;56031;56351;67738;68816;70356;108903;193740;217737;268373	Ppia;Fkbp4;Fkbp1a;Cct5;Pfdn2;Ppid;Sgta;Nudc;Cdc37;Ahsa1;Ptges3;Cct6a;Cct7;St13;Cct2;Tbcd;Cct8;Cct4;Hspa1a;Hspa1b;Cct3;Hsp90ab1;Ppie;Tcp1;Dnaja1;Ppib;Ppil1
4.23966	GO:0072524	pyridine-containing compound metabolic process	http://amigo.geneontology.org/amigo/term/GO:0072524	145	27	6.36843	4.23966	1.49985e-10	1.33987e-08	11674;11676;13806;14381;14751;15926;16828;17319;17449;17969;17970;18641;18648;18655;18746;19895;21351;21881;21991;56421;59027;66171;67834;105787;110208;216134;269951	Idh1;Tpi1;Ncf1;Mdh1;Tkt;Aldoc;Taldo1;Pgls;Mif;Ldha;Pkm;Eno1;Pgk1;Gpi1;Aldoa;Pgam1;Pgd;Pfkl;Pfkp;Pdxk;G6pdx;Prkaa1;Idh2;Idh3a;Nampt;Ncf2;Rpia
4.00558	GO:0071826	ribonucleoprotein complex subunit organization	http://amigo.geneontology.org/amigo/term/GO:0071826	216	38	9.48676	4.00558	1.64757e-13	4.41549e-11	11837;13424;13665;13669;14007;15516;20044;20054;20085;20174;20901;22258;22384;27041;27756;28000;28035;53356;53890;56347;56351;56505;66475;67025;67097;68135;68193;78655;101739;105787;192196;229317;233871;268449;269261;353190;432508;100042807	Celf2;G3bp1;Eif4h;Rps15;Luc7l2;Rps23;Rpl12;Rpl24;Cpsf6;Prkaa1;Lsm2;Ptges3;Dync1h1;Rpl11;Sart3;Rps19;Psip1;Usp39;Ruvbl1;Strap;Ruvbl2;Rpl23a;Prpf19;Rps10;Eif3a;Edc3;Eif2a;Rplp0;Eif2s1;Eif3c;Rps14;Atxn2l;Eif3h;Hsp90ab1;Usp4;Eif3j1;Eif3j2;Eif3g
3.88101	GO:0046939	nucleotide phosphorylation	http://amigo.geneontology.org/amigo/term/GO:0046939	88	15	3.86498	3.88101	5.91004e-06	0.000131991	11674;11676;13806;14751;17319;18102;18103;18641;18648;18655;18746;21991;56421;66588;105787	Tpi1;Aldoc;Mif;Cmpk1;Pkm;Eno1;Pgk1;Nme2;Gpi1;Aldoa;Nme1;Pgam1;Pfkl;Pfkp;Prkaa1
3.86636	GO:0034404	nucleobase-containing small molecule biosynthetic process	http://amigo.geneontology.org/amigo/term/GO:0034404	159	27	6.98331	3.86636	1.28965e-09	9.42614e-08	11534;11674;11676;11821;13806;14751;15254;16434;16828;17319;17969;17970;18102;18103;18641;18648;18655;18746;21991;22247;23918;56421;66588;69719;105787;110074;110446	Tpi1;Ncf1;Aldoc;Mif;Ldha;Cmpk1;Pkm;Eno1;Pgk1;Nme2;Gpi1;Adk;Aldoa;Nme1;Pgam1;Cad;Pfkl;Pfkp;Itpa;Hint1;Aprt;Impdh2;Prkaa1;Acat1;Umps;Ncf2;Dut
3.72933	GO:0032200	telomere organization	http://amigo.geneontology.org/amigo/term/GO:0032200	116	19	5.09474	3.72933	6.53518e-07	2.10172e-05	11792;11991;12461;12462;12464;12465;12466;12468;12469;15516;18538;19704;21454;26417;51810;56351;59125;68275;193740	Hnrnpd;Nek7;Rpa1;Apex1;Pcna;Mapk3;Cct5;Upf1;Ptges3;Cct6a;Cct7;Cct2;Cct8;Cct4;Hspa1a;Cct3;Hsp90ab1;Tcp1;Hnrnpu
3.72577	GO:0031122	cytoplasmic microtubule organization	http://amigo.geneontology.org/amigo/term/GO:0031122	55	9	2.41561	3.72577	0.000595448	0.00655808	13191;13424;16211;18472;20874;22350;78317;101706;320191	Ezr;Slk;Dctn1;Hook3;Kpnb1;Dync1h1;Numa1;Ccdc88b;Pafah1b1
3.6922	GO:0042398	cellular modified amino acid biosynthetic process	http://amigo.geneontology.org/amigo/term/GO:0042398	37	6	1.62505	3.6922	0.00508678	0.0378683	13361;56752;57320;67092;108147;108156	Park7;Aldh9a1;Mthfd1;Atic;Dhfr;Gatm
3.60502	GO:1902850	microtubule cytoskeleton organization involved in mitosis	http://amigo.geneontology.org/amigo/term/GO:1902850	120	19	5.27042	3.60502	1.1159e-06	3.32289e-05	11848;13006;13191;13424;15511;16211;16765;16800;17758;18472;22680;24061;51810;67300;68953;69654;101706;193740;320165	Chmp2a;Zfp207;Stmn1;Dctn1;Dctn2;Kpnb1;Rhoa;Dync1h1;Arhgef2;Smc3;Cltc;Numa1;Smc1a;Tacc1;Hspa1a;Hspa1b;Pafah1b1;Map4;Hnrnpu
3.54178	GO:0014075	response to amine	http://amigo.geneontology.org/amigo/term/GO:0014075	45	7	1.97641	3.54178	0.0032264	0.0270957	12313;12534;12934;18102;20655;69719;433759	Dpysl2;Sod1;Nme1;Calm1;Cad;Cdk1;Hdac1
3.53305	GO:1901657	glycosyl compound metabolic process	http://amigo.geneontology.org/amigo/term/GO:1901657	116	18	5.09474	3.53305	2.87435e-06	6.797e-05	11534;11821;11848;14904;18102;18103;19139;19384;22247;23918;66588;67870;67873;69719;108147;109674;110198;328099	Cmpk1;Ran;Nme2;Adk;Nme1;Enoph1;Atic;Gtpbp1;Ampd2;Cad;Akr7a5;Aprt;Impdh2;Umps;Rhoa;Prps1l3;Prps1;Mri1
3.51573	GO:0016999	antibiotic metabolic process	http://amigo.geneontology.org/amigo/term/GO:0016999	136	21	5.97315	3.51573	4.7059e-07	1.57648e-05	11428;11532;11669;11758;12764;13057;13058;14194;15926;17449;17969;20655;20917;21672;26384;57320;66945;67680;67834;110198;269951	Idh1;Park7;Ncf1;Mdh1;Sdhb;Cybb;Prdx6;Sod1;Adh5;Prdx2;Aldh2;Fh1;Akr7a5;Idh2;Gnpda1;Aco1;Idh3a;Suclg2;Sdha;Cmas;Cyba
3.49118	GO:0007051	spindle organization	http://amigo.geneontology.org/amigo/term/GO:0007051	150	23	6.58803	3.49118	1.53109e-07	5.86188e-06	11848;13006;13191;13424;13589;15511;16211;16765;17758;17886;19385;22154;22350;22680;24061;51792;51810;67300;68953;69654;101706;193740;320165	Ezr;Ranbp1;Chmp2a;Mapre1;Zfp207;Stmn1;Myh9;Dctn1;Tubb5;Dctn2;Kpnb1;Rhoa;Dync1h1;Smc3;Cltc;Numa1;Smc1a;Ppp2r1a;Tacc1;Hspa1a;Hspa1b;Map4;Hnrnpu
3.4695	GO:0006413	translational initiation	http://amigo.geneontology.org/amigo/term/GO:0006413	105	16	4.61162	3.4695	1.29001e-05	0.000252967	13665;13669;13681;13684;20218;22384;24015;26987;53356;56347;67204;68135;78655;226982;229317;100042807	Eif4h;Eif4e;Abce1;Eif5b;Eif3a;Eif2a;Eif2s1;Khdrbs1;Eif3c;Eif3h;Eif4e2;Eif4a1;Eif3j1;Eif3j2;Eif3g;Eif2s2
3.46082	GO:0016052	carbohydrate catabolic process	http://amigo.geneontology.org/amigo/term/GO:0016052	125	19	5.49003	3.46082	2.10386e-06	5.28594e-05	11674;11676;13806;14751;15212;16828;17319;18641;18648;18655;18746;19045;20322;21991;56421;58810;72157;105787;110078	Tpi1;Aldoc;Mif;Ldha;Pkm;Eno1;Pgk1;Gpi1;Aldoa;Pgam1;Sord;Pygb;Pfkl;Pfkp;Ppp1ca;Prkaa1;Hexb;Pgm2;Akr1a1
3.4092	GO:0046434	organophosphate catabolic process	http://amigo.geneontology.org/amigo/term/GO:0046434	187	28	8.21308	3.4092	1.16974e-08	5.87793e-07	11674;11676;11758;13806;14751;15254;15926;16434;16828;17319;17969;17970;18641;18648;18655;18746;18753;18783;20778;21991;56421;66681;76192;100340;105787;110074;110446;234779	Idh1;Tpi1;Ncf1;Aldoc;Mif;Ldha;Pkm;Prdx6;Eno1;Pgk1;Gpi1;Aldoa;Pgam1;Pla2g4a;Pfkl;Pfkp;Itpa;Hint1;Smpdl3b;Abhd12;Prkaa1;Acat1;Plcg2;Ncf2;Pgm1;Scarb1;Prkcd;Dut
3.38921	GO:0009123	nucleoside monophosphate metabolic process	http://amigo.geneontology.org/amigo/term/GO:0009123	262	39	11.5071	3.38921	1.78644e-11	2.87259e-09	11534;11564;11674;11676;11821;11848;12534;12857;13806;14751;16828;17319;17685;18641;18648;18655;18746;19139;21991;22247;23918;56421;57320;66588;66945;67054;67059;68375;69719;74006;105787;108147;109674;110074;225887;227197;237823;328099;407785	Tpi1;Park7;Aldoc;Mif;Ldha;Cmpk1;Pkm;Msh2;Ndufs6;Eno1;Pgk1;Paics;Gpi1;Adk;Aldoa;Pgam1;Atic;Ampd2;Cad;Pfkl;Pfkp;Ola1;Aprt;Ndufs1;Impdh2;Prkaa1;Cdk1;Umps;Rhoa;Prps1l3;Prps1;Sdha;Ndufs8;Pfas;Dnm1l;Ndufa8;Adsl;Cox4i1;Dut
3.37312	GO:0009132	nucleoside diphosphate metabolic process	http://amigo.geneontology.org/amigo/term/GO:0009132	108	16	4.74338	3.37312	1.85632e-05	0.000347088	11674;11676;13806;14751;16828;17319;18102;18103;18641;18648;18655;18746;21991;56421;66588;105787	Tpi1;Aldoc;Mif;Ldha;Cmpk1;Pkm;Eno1;Pgk1;Nme2;Gpi1;Aldoa;Nme1;Pgam1;Pfkl;Pfkp;Prkaa1
3.32042	GO:0043648	dicarboxylic acid metabolic process	http://amigo.geneontology.org/amigo/term/GO:0043648	96	14	4.21634	3.32042	7.30569e-05	0.00115172	13361;14194;14718;15926;17449;20917;52633;66945;67680;67834;108147;108156;109900;269951	Idh1;Mdh1;Got1;Sdhb;Mthfd1;Nit2;Atic;Dhfr;Fh1;Idh2;Idh3a;Suclg2;Sdha;Asl
3.30938	GO:0006403	RNA localization	http://amigo.geneontology.org/amigo/term/GO:0006403	172	25	7.55427	3.30938	1.29224e-07	5.19482e-06	12461;12464;13680;16549;17149;18813;19290;19384;20054;20218;20823;21454;24015;51810;56698;66118;66441;71514;71805;103573;218210;229279;269113;276770;432508	Eif5a;Ran;Rps15;Pura;Sarnp;Cpsf6;Abce1;Sfpq;Khsrp;Nup153;Xpo1;Ssb;Cct2;Ddx19a;Cct4;Khdrbs1;Magohb;Magoh;Phax;Nup54;Tcp1;Hnrnpu;Nup93;Hnrnpa3;Pa2g4
3.29901	GO:0019693	ribose phosphate metabolic process	http://amigo.geneontology.org/amigo/term/GO:0019693	421	61	18.4904	3.29901	1.11022e-16	8.92619e-14	11534;11564;11674;11676;11821;11848;12534;12857;13806;14104;14381;14751;14904;15254;15488;16434;16828;17319;17685;18102;18103;18641;18648;18655;18746;19139;19384;19895;20280;20917;21351;21881;21991;22247;23918;23971;52538;56421;57320;66171;66588;66945;67054;67059;67153;68375;69719;74006;105787;107476;108147;109674;110208;110446;192156;208715;225887;227197;237823;328099;407785	Tpi1;Park7;Mvd;Tkt;Aldoc;Taldo1;Pgls;Mif;Ldha;Cmpk1;Fasn;Pkm;Ran;Msh2;Ndufs6;Eno1;Pgk1;Paics;Nme2;Gpi1;Adk;Aldoa;Nme1;Scp2;Pgam1;Pgd;Atic;Gtpbp1;Ampd2;Cad;Pfkl;Pfkp;Itpa;Hint1;Ola1;Papss1;G6pdx;Aprt;Ndufs1;Impdh2;Prkaa1;Cdk1;Acat1;Hsd17b4;Umps;Suclg2;Rhoa;Prps1l3;Prps1;Rnaseh2b;Sdha;Hmgcs1;Ndufs8;Acaa2;Pfas;Dnm1l;Ndufa8;Adsl;Cox4i1;Rpia;Acaca
3.25265	GO:0010324	membrane invagination	http://amigo.geneontology.org/amigo/term/GO:0010324	56	8	2.45953	3.25265	0.00291217	0.0251761	11848;12540;17886;19353;66616;68953;140580;227753	Snx9;Chmp2a;Gsn;Cdc42;Myh9;Rac1;Rhoa;Elmo1
3.22704	GO:0009141	nucleoside triphosphate metabolic process	http://amigo.geneontology.org/amigo/term/GO:0009141	254	36	11.1557	3.22704	4.43754e-10	3.56779e-08	11534;11674;11676;11848;12534;12857;13806;14751;14904;16434;16828;17319;17685;18102;18103;18641;18648;18655;18746;19384;21991;23918;56421;57320;66588;66945;67059;68375;69719;74006;105787;109674;110074;225887;227197;407785	Tpi1;Park7;Aldoc;Mif;Ldha;Cmpk1;Pkm;Ran;Msh2;Ndufs6;Eno1;Pgk1;Nme2;Gpi1;Adk;Aldoa;Nme1;Pgam1;Gtpbp1;Ampd2;Cad;Pfkl;Pfkp;Itpa;Ola1;Ndufs1;Impdh2;Prkaa1;Cdk1;Rhoa;Sdha;Ndufs8;Dnm1l;Ndufa8;Cox4i1;Dut
3.1876	GO:0031529	ruffle organization	http://amigo.geneontology.org/amigo/term/GO:0031529	50	7	2.19601	3.1876	0.00588175	0.0429903	12978;13169;18643;19353;19684;23790;108911	Csf1r;Pfn1;Rcc2;Coro1c;Rac1;Rdx;Dbnl
3.09356	GO:0006091	generation of precursor metabolites and energy	http://amigo.geneontology.org/amigo/term/GO:0006091	368	50	16.1626	3.09356	8.06688e-13	1.62144e-10	11428;11532;11564;11674;11676;11848;12534;12857;13057;13058;13806;14194;14751;15926;16828;17319;17449;17685;17993;18105;18641;18648;18655;18746;19045;20917;21991;26384;30926;56351;56421;57320;66841;66945;67041;67680;67834;68375;72157;105787;109006;110078;110446;110826;110842;216558;225887;227197;269951;407785	Idh1;Tpi1;Park7;Mdh1;Aldoc;Oxct1;Mif;Ldha;Pkm;Sdhb;Cybb;Msh2;Ndufs6;Eno1;Pgk1;Gpi1;Adh5;Aldoa;Pgam1;Pygb;Ciapin1;Pfkl;Pfkp;Ndufs4;Ppp1ca;Fh1;Ndufs1;Prkaa1;Cdk1;Idh2;Acat1;Gnpda1;Aco1;Ptges3;Idh3a;Suclg2;Etfdh;Rhoa;Glrx3;Pgm2;Sdha;Ndufs8;Ndufa8;Adsl;Cox4i1;Etfa;Etfb;Cyba;Ugp2;Nqo2
3.05846	GO:0071166	ribonucleoprotein complex localization	http://amigo.geneontology.org/amigo/term/GO:0071166	67	9	2.94265	3.05846	0.00251202	0.0221941	18813;19384;20054;20823;24015;66118;71805;103573;276770	Eif5a;Ran;Rps15;Sarnp;Abce1;Xpo1;Ssb;Nup93;Pa2g4
3.02032	GO:0006090	pyruvate metabolic process	http://amigo.geneontology.org/amigo/term/GO:0006090	98	13	4.30418	3.02032	0.000344051	0.00400894	11674;11676;13806;14751;16828;17319;18641;18648;18655;18746;21991;56421;105787	Tpi1;Aldoc;Mif;Ldha;Pkm;Eno1;Pgk1;Gpi1;Aldoa;Pgam1;Pfkl;Pfkp;Prkaa1
2.98604	GO:0045454	cell redox homeostasis	http://amigo.geneontology.org/amigo/term/GO:0045454	61	8	2.67913	2.98604	0.0049867	0.0374701	11758;11792;21672;22166;30926;66073;71853;105245	Prdx6;Txn1;Apex1;Prdx2;Txndc5;Glrx3;Txndc12;Pdia6
2.96981	GO:0071897	DNA biosynthetic process	http://amigo.geneontology.org/amigo/term/GO:0071897	161	21	7.07115	2.96981	7.59279e-06	0.000164989	11991;12461;12462;12464;12465;12466;12468;12469;15516;16881;18538;18968;18972;21454;26417;51810;56351;59125;68275;106344;216869	Hnrnpd;Nek7;Rpa1;Pcna;Lig1;Mapk3;Cct5;Arrb2;Pold2;Rfc4;Ptges3;Cct6a;Cct7;Cct2;Pola1;Cct8;Cct4;Cct3;Hsp90ab1;Tcp1;Hnrnpu
2.8821	GO:0051186	cofactor metabolic process	http://amigo.geneontology.org/amigo/term/GO:0051186	474	60	20.8182	2.8821	8.85958e-14	3.56155e-11	11674;11676;11758;13057;13058;13361;13433;13806;14104;14381;14718;14751;14873;15369;15488;15926;16828;17319;17449;17969;17970;18641;18648;18655;18746;19895;20280;20655;20917;21351;21672;21881;21991;30926;52538;56421;57320;58810;59027;66171;67834;67870;67873;105787;107476;108147;108156;109006;109778;109801;110198;110208;110391;110446;192156;208715;216134;232087;269951;625249	Idh1;Tpi1;Park7;Ncf1;Mdh1;Mvd;Tkt;Aldoc;Taldo1;Pgls;Mif;Ldha;Got1;Fasn;Pkm;Cybb;Prdx6;Eno1;Pgk1;Sod1;Gpi1;Aldoa;Prdx2;Mthfd1;Scp2;Enoph1;Pgam1;Pgd;Atic;Qdpr;Ciapin1;Dnmt1;Pfkl;Pfkp;Dhfr;Blvra;Pdxk;Gsto1;G6pdx;Akr7a5;Prkaa1;Idh2;Acat1;Hsd17b4;Idh3a;Suclg2;Nampt;Glrx3;Ncf2;Glo1;Hmgcs1;Acaa2;Rpia;Mri1;Akr1a1;Hmox2;Cyba;Mat2a;Gpx4;Acaca
2.86999	GO:0008037	cell recognition	http://amigo.geneontology.org/amigo/term/GO:0008037	119	15	5.2265	2.86999	0.000219723	0.00263668	11674;12461;12462;12464;12465;12466;12468;12469;15511;20778;21454;22631;54725;68585;140792	Aldoa;Cadm1;Rtn4;Ywhaz;Colec12;Cct5;Cct6a;Cct7;Cct2;Scarb1;Cct8;Cct4;Hspa1b;Cct3;Tcp1
2.84607	GO:0016482	cytosolic transport	http://amigo.geneontology.org/amigo/term/GO:0016482	128	16	5.62179	2.84607	0.000151172	0.00201286	12721;13132;13191;13858;16783;19684;22350;26417;56433;56440;65114;67300;67804;69178;78885;320191	Coro1a;Ezr;Vps29;Snx5;Mapk3;Snx2;Lamp1;Dctn1;Hook3;Vps35;Dab2;Cltc;Eps15;Snx1;Rdx;Coro7
2.79237	GO:0032886	regulation of microtubule-based process	http://amigo.geneontology.org/amigo/term/GO:0032886	212	26	9.31108	2.79237	2.0866e-06	5.28594e-05	11848;13006;13191;13424;13589;14159;14228;15511;16765;16783;16800;18472;18518;19353;19385;24061;51810;67300;68953;101706;103573;105787;108903;193740;235661;320165	Ranbp1;Chmp2a;Fkbp4;Mapre1;Stmn1;Lamp1;Dctn1;Igbp1;Xpo1;Prkaa1;Rac1;Rhoa;Dync1h1;Arhgef2;Smc3;Fes;Cltc;Tbcd;Numa1;Smc1a;Tacc1;Hspa1a;Hspa1b;Pafah1b1;Dync1li1;Hnrnpu
2.7432	GO:0097581	lamellipodium organization	http://amigo.geneontology.org/amigo/term/GO:0097581	83	10	3.64538	2.7432	0.00335271	0.0275059	12345;12631;13430;19353;22330;23790;23999;56440;67804;73341	Arhgef6;Twf2;Snx2;Vcl;Coro1c;Capzb;Cfl1;Rac1;Dnm2;Snx1
2.69038	GO:0072521	purine-containing compound metabolic process	http://amigo.geneontology.org/amigo/term/GO:0072521	457	54	20.0715	2.69038	2.54061e-11	3.40442e-09	11534;11564;11674;11676;11821;11848;12534;12857;13806;14104;14751;14904;15254;15488;16434;16828;17319;17685;18102;18103;18641;18648;18655;18746;19139;19384;20280;20917;21991;23918;23971;52538;56421;57320;66945;67054;67059;67870;67873;68375;74006;105787;107476;108147;108156;109674;110446;192156;208715;225887;227197;237823;328099;407785	Tpi1;Park7;Mvd;Aldoc;Mif;Ldha;Fasn;Pkm;Ran;Msh2;Ndufs6;Eno1;Pgk1;Paics;Nme2;Gpi1;Adk;Aldoa;Nme1;Mthfd1;Scp2;Enoph1;Pgam1;Atic;Gtpbp1;Ampd2;Pfkl;Pfkp;Itpa;Hint1;Ola1;Papss1;Aprt;Ndufs1;Impdh2;Prkaa1;Cdk1;Acat1;Hsd17b4;Suclg2;Rhoa;Prps1l3;Prps1;Sdha;Hmgcs1;Ndufs8;Acaa2;Pfas;Dnm1l;Ndufa8;Adsl;Cox4i1;Mri1;Acaca
2.66819	GO:0022613	ribonucleoprotein complex biogenesis	http://amigo.geneontology.org/amigo/term/GO:0022613	384	45	16.8654	2.66819	1.64644e-09	1.10312e-07	11837;13424;13665;13669;14007;15516;18813;19384;20044;20054;20085;20174;20901;22258;22384;24015;27041;27756;28000;28035;53356;53890;56347;56351;56505;66475;66489;67025;67097;67619;67674;68135;68193;78655;101739;103573;105787;192196;229317;233871;268449;269261;353190;432508;100042807	Celf2;Ran;G3bp1;Eif4h;Rps15;Luc7l2;Rps23;Rpl12;Rpl24;Cpsf6;Abce1;Rpl35;Xpo1;Prkaa1;Lsm2;Ptges3;Dync1h1;Rpl11;Sart3;Rps19;Psip1;Usp39;Ruvbl1;Strap;Ruvbl2;Rpl23a;Prpf19;Rps10;Eif3a;Edc3;Eif2a;Rplp0;Eif2s1;Nob1;Eif3c;Rps14;Atxn2l;Eif3h;Trmt112;Hsp90ab1;Usp4;Eif3j1;Eif3j2;Eif3g;Pa2g4
2.63063	GO:0051258	protein polymerization	http://amigo.geneontology.org/amigo/term/GO:0051258	251	29	11.024	2.63063	1.86188e-06	4.98983e-05	11848;12345;12631;12721;13169;13191;13589;14159;14228;14784;15511;16765;17886;18643;18753;19353;19684;20742;22680;23999;50875;68953;74006;78885;101706;108903;193740;227753;625249	Coro1a;Chmp2a;Pfn1;Fkbp4;Mapre1;Zfp207;Gsn;Stmn1;Twf2;Myh9;Dctn1;Capzb;Cfl1;Tmod3;Grb2;Rac1;Rhoa;Fes;Tbcd;Numa1;Rdx;Dbnl;Dnm1l;Hspa1a;Hspa1b;Prkcd;Sptbn1;Coro7;Gpx4
2.62256	GO:0015931	nucleobase-containing compound transport	http://amigo.geneontology.org/amigo/term/GO:0015931	191	22	8.38876	2.62256	3.39248e-05	0.000580331	13680;16549;17149;18813;19290;19384;20054;20218;20823;24015;51810;56698;66118;66441;71514;71805;103573;218210;229279;269113;276770;432508	Eif5a;Ran;Rps15;Pura;Sarnp;Cpsf6;Abce1;Sfpq;Khsrp;Nup153;Xpo1;Ssb;Ddx19a;Khdrbs1;Magohb;Magoh;Phax;Nup54;Hnrnpu;Nup93;Hnrnpa3;Pa2g4
2.61107	GO:0006260	DNA replication	http://amigo.geneontology.org/amigo/term/GO:0006260	218	25	9.5746	2.61107	1.08506e-05	0.000218097	12301;12534;12540;12566;13006;13010;16881;17688;18538;18968;18972;19290;19291;19353;19687;19704;20133;24061;50927;68275;69724;98415;106344;218973;245688	Cst3;Rpa1;Pura;Pcna;Lig1;Cdc42;Wdhd1;Rnaseh2a;Rrm1;Nucks1;Purb;Cacybp;Nasp;Rbbp7;Rac1;Pold2;Cdk1;Rfc4;Upf1;Rfc1;Msh6;Smc3;Pola1;Smc1a;Cdk2
2.524	GO:0019439	aromatic compound catabolic process	http://amigo.geneontology.org/amigo/term/GO:0019439	433	48	19.0174	2.524	2.95793e-09	1.69869e-07	11674;11676;11792;11991;12846;13423;13806;14751;14852;14904;15254;15369;16434;16549;16828;17149;17164;17319;17969;17970;18641;18648;18655;18746;19704;20823;21991;27756;51810;56421;66441;67153;69305;69724;76936;77134;105787;109778;110074;110391;110446;113868;193740;227331;229663;230753;353190;394432	Tpi1;Ncf1;Aldoc;Mif;Ldha;Mapkapk2;Pkm;Hnrnpd;Eno1;Pgk1;Gpi1;Aldoa;Apex1;Pgam1;Acaa1a;Qdpr;Gtpbp1;Rnaseh2a;Pfkl;Pfkp;Itpa;Blvra;Hint1;Khsrp;Ugt1a7c;Prkaa1;Gspt1;Dcps;Hnrnpa0;Acat1;Upf1;Ssb;Lsm2;Gigyf2;Ncf2;Dnase2a;Csde1;Rnaseh2b;Edc3;Thrap3;Magohb;Magoh;Hspa1a;Comt;Dut;Hmox2;Hnrnpu;Hnrnpm
2.49242	GO:0016053	organic acid biosynthetic process	http://amigo.geneontology.org/amigo/term/GO:0016053	338	37	14.845	2.49242	2.79771e-07	9.77981e-06	11674;11676;11689;13361;13806;14104;14718;14751;14873;16592;16828;16993;17319;18641;18648;18655;18746;18783;21991;56351;56421;56473;57320;58810;67092;67300;67870;67873;69719;76267;105787;107272;107476;108147;108156;109900;236539	Tpi1;Park7;Alox5;Aldoc;Psat1;Fabp5;Mif;Ldha;Got1;Fasn;Pkm;Eno1;Pgk1;Gpi1;Aldoa;Mthfd1;Enoph1;Pgam1;Pla2g4a;Fads2;Atic;Cad;Pfkl;Phgdh;Pfkp;Dhfr;Gsto1;Fads1;Lta4h;Prkaa1;Ptges3;Cltc;Gatm;Asl;Mri1;Akr1a1;Acaca
2.46948	GO:1901361	organic cyclic compound catabolic process	http://amigo.geneontology.org/amigo/term/GO:1901361	461	50	20.2472	2.46948	2.86806e-09	1.69869e-07	11674;11676;11792;11991;12846;13423;13806;14751;14852;14904;15254;15369;16434;16549;16828;17149;17164;17319;17969;17970;18641;18648;18655;18746;19704;20778;20823;21991;22629;27756;51810;56421;66441;67153;69305;69724;76936;77134;105787;109778;110074;110391;110446;113868;193740;227331;229663;230753;353190;394432	Tpi1;Ncf1;Aldoc;Mif;Ldha;Mapkapk2;Pkm;Hnrnpd;Eno1;Pgk1;Gpi1;Ywhah;Aldoa;Apex1;Pgam1;Acaa1a;Qdpr;Gtpbp1;Rnaseh2a;Pfkl;Pfkp;Itpa;Blvra;Hint1;Khsrp;Ugt1a7c;Prkaa1;Gspt1;Dcps;Hnrnpa0;Acat1;Upf1;Ssb;Lsm2;Gigyf2;Ncf2;Dnase2a;Csde1;Rnaseh2b;Scarb1;Edc3;Thrap3;Magohb;Magoh;Hspa1a;Comt;Dut;Hmox2;Hnrnpu;Hnrnpm
2.46147	GO:0031109	microtubule polymerization or depolymerization	http://amigo.geneontology.org/amigo/term/GO:0031109	111	12	4.87514	2.46147	0.00344018	0.0276591	13191;13589;14159;14228;15511;16765;16800;19353;22680;101706;108903;193740	Fkbp4;Mapre1;Zfp207;Stmn1;Dctn1;Rac1;Arhgef2;Fes;Tbcd;Numa1;Hspa1a;Hspa1b
2.45957	GO:0008380	RNA splicing	http://amigo.geneontology.org/amigo/term/GO:0008380	324	35	14.2301	2.45957	8.07817e-07	2.49802e-05	11758;14007;16549;17149;20218;20382;20901;22258;27756;28000;28035;28088;51810;53890;56031;66395;66441;68052;68816;68981;69207;69305;70248;71514;72692;76936;98758;100336;101739;108121;192196;212880;219158;229279;230753	Ahnak;Celf2;Prdx6;Ppp1r8;Hnrnpf;Luc7l2;Srsf2;Sfpq;Ccar2;Khsrp;Dcps;Lsm2;Rps13;Dazap1;Rtcb;Sart3;Psip1;Usp39;Strap;Srsf11;Ddx46;Prpf19;Khdrbs1;Thrap3;Magohb;Magoh;Snrpa1;Ppie;Usp4;U2af1;Hnrnpu;Hnrnpll;Hnrnpa3;Hnrnpm;Ppil1
2.452	GO:0071103	DNA conformation change	http://amigo.geneontology.org/amigo/term/GO:0071103	195	21	8.56444	2.452	0.000134781	0.00186834	12534;14211;15354;15441;17955;19290;19291;20024;20174;50927;53605;53890;54392;56086;56505;67628;68275;68298;70099;97165;215387	Hmgb2;Hmgb3;Smc4;Rpa1;Pura;Anp32b;Hp1bp3;Set;Nap1l4;Purb;Ncapg;Nap1l1;Sub1;Nasp;Ncaph;Cdk1;Sart3;Smc2;Ruvbl1;Ruvbl2;Ncapd2
2.44531	GO:0046700	heterocycle catabolic process	http://amigo.geneontology.org/amigo/term/GO:0046700	419	45	18.4026	2.44531	2.48479e-08	1.10987e-06	11674;11676;11792;11991;13423;13806;14751;14852;14904;15254;15369;16434;16549;16828;17149;17164;17319;17969;17970;18641;18648;18655;18746;19704;20823;21991;27756;51810;56421;66441;67153;69305;69724;76936;77134;105787;109778;110074;110446;193740;227331;229663;230753;353190;394432	Tpi1;Ncf1;Aldoc;Mif;Ldha;Mapkapk2;Pkm;Hnrnpd;Eno1;Pgk1;Gpi1;Aldoa;Apex1;Pgam1;Gtpbp1;Rnaseh2a;Pfkl;Pfkp;Itpa;Blvra;Hint1;Khsrp;Ugt1a7c;Prkaa1;Gspt1;Dcps;Hnrnpa0;Acat1;Upf1;Ssb;Lsm2;Gigyf2;Ncf2;Dnase2a;Csde1;Rnaseh2b;Edc3;Thrap3;Magohb;Magoh;Hspa1a;Dut;Hmox2;Hnrnpu;Hnrnpm
2.41402	GO:0044270	cellular nitrogen compound catabolic process	http://amigo.geneontology.org/amigo/term/GO:0044270	415	44	18.2269	2.41402	5.22396e-08	2.21056e-06	11674;11676;11792;11991;13423;13806;14751;14852;14904;15254;15369;16434;16549;16828;17149;17164;17319;17969;17970;18641;18648;18655;18746;19704;20823;21991;27756;51810;56421;66441;67153;69305;69724;76936;77134;105787;109778;110074;110446;193740;227331;229663;230753;353190	Tpi1;Ncf1;Aldoc;Mif;Ldha;Mapkapk2;Pkm;Hnrnpd;Eno1;Pgk1;Gpi1;Aldoa;Apex1;Pgam1;Gtpbp1;Rnaseh2a;Pfkl;Pfkp;Itpa;Blvra;Hint1;Khsrp;Prkaa1;Gspt1;Dcps;Hnrnpa0;Acat1;Upf1;Ssb;Lsm2;Gigyf2;Ncf2;Dnase2a;Csde1;Rnaseh2b;Edc3;Thrap3;Magohb;Magoh;Hspa1a;Dut;Hmox2;Hnrnpu;Hnrnpm
2.39412	GO:0090407	organophosphate biosynthetic process	http://amigo.geneontology.org/amigo/term/GO:0090407	466	49	20.4668	2.39412	1.15312e-08	5.87793e-07	11534;11564;11674;11676;11821;13806;14381;14751;15212;15926;16592;17319;18102;18103;18641;18648;18655;18707;18746;19139;20133;20280;21881;21991;22247;23918;23971;56421;59027;66588;67054;69719;71780;105787;107476;108147;108156;109674;110074;110196;110446;192156;208715;216134;234779;237823;269951;328099;353172	Fdps;Idh1;Tpi1;Mvd;Tkt;Aldoc;Pik3cd;Fabp5;Mif;Cmpk1;Isyna1;Pkm;Eno1;Pgk1;Paics;Nme2;Gpi1;Adk;Aldoa;Nme1;Mthfd1;Scp2;Pgam1;Atic;Rrm1;Ampd2;Cad;Pfkl;Pfkp;Pdxk;Papss1;G6pdx;Gars;Aprt;Impdh2;Prkaa1;Idh2;Acat1;Plcg2;Umps;Hexb;Nampt;Prps1l3;Prps1;Hmgcs1;Pfas;Adsl;Dut;Acaca
2.39122	GO:1903311	regulation of mRNA metabolic process	http://amigo.geneontology.org/amigo/term/GO:1903311	219	23	9.61852	2.39122	9.64832e-05	0.00141041	11758;11792;11991;14007;14904;16549;17149;17164;19704;20218;20382;27632;28000;51810;53890;70248;76936;77134;224903;227331;229709;230753;432508	Mapkapk2;Celf2;Hnrnpd;Prdx6;Ahcyl1;Apex1;Gtpbp1;Srsf2;Cpsf6;Khsrp;Hnrnpa0;Upf1;Gigyf2;Dazap1;Sart3;Safb;Nelfe;Prpf19;Khdrbs1;Thrap3;Magoh;Hnrnpu;Hnrnpm
2.38703	GO:0031647	regulation of protein stability	http://amigo.geneontology.org/amigo/term/GO:0031647	248	26	10.8922	2.38703	3.55047e-05	0.000594703	12461;12462;12464;12465;12466;12468;12469;12539;15161;16783;16987;18643;19035;19358;21454;22258;22680;56351;57320;65114;65972;67025;68585;219158;227753;252870	Park7;Pfn1;Zfp207;Gsn;Rad23a;Rtn4;Cct5;Lamp1;Ccar2;Ifi30;Hcfc1;Vps35;Lss;Cdc37;Ptges3;Cct6a;Cct7;Rpl11;Cct2;Usp7;Cct8;Cct4;Cct3;Tcp1;Usp4;Ppib
2.38414	GO:1902115	regulation of organelle assembly	http://amigo.geneontology.org/amigo/term/GO:1902115	191	20	8.38876	2.38414	0.000281494	0.00332825	11848;13006;13424;13430;15511;16800;17758;18718;18826;19684;22350;24061;51810;68953;98732;101706;105787;193740;227753;233871	Ezr;Chmp2a;Lcp1;Gsn;Pip4k2a;Prkaa1;Rhoa;Dync1h1;Arhgef2;Smc3;Rab3gap2;Numa1;Smc1a;Dnm2;Rdx;Atxn2l;Hspa1a;Hspa1b;Map4;Hnrnpu
2.34494	GO:0051169	nuclear transport	http://amigo.geneontology.org/amigo/term/GO:0051169	301	31	13.22	2.34494	9.20736e-06	0.000194808	11737;12534;12631;15516;16211;18753;18813;19384;20054;20218;20823;21849;22166;22627;24015;26416;52163;56698;57320;66118;67628;71805;71810;103573;110750;218210;229709;238799;269113;276770;432508	Camk1;Park7;Ywhae;Anp32a;Eif5a;Ran;Ahcyl1;Txn1;Rps15;Anp32b;Sarnp;Trim28;Cpsf6;Abce1;Ranbp3;Cfl1;Nup153;Xpo1;Cdk1;Ssb;Mapk14;Kpnb1;Cse1l;Khdrbs1;Tnpo1;Prkcd;Hsp90ab1;Phax;Nup54;Nup93;Pa2g4
2.33524	GO:0006575	cellular modified amino acid metabolic process	http://amigo.geneontology.org/amigo/term/GO:0006575	156	16	6.85155	2.33524	0.00138569	0.0135865	13361;14381;15926;20655;56752;57320;67092;67870;67873;76192;108115;108147;108156;109801;109900;625249	Idh1;Park7;Aldh9a1;Sod1;Mthfd1;Enoph1;Atic;Slco4a1;Dhfr;G6pdx;Abhd12;Glo1;Gatm;Asl;Mri1;Gpx4
2.32332	GO:0051262	protein tetramerization	http://amigo.geneontology.org/amigo/term/GO:0051262	147	15	6.45627	2.32332	0.0020319	0.0185642	11564;11674;11676;18641;18746;20085;20133;23918;56421;66834;70356;74006;107476;269113;432508	Aldoc;Pkm;Aldoa;Acot13;Rrm1;Pfkl;Cpsf6;Pfkp;Impdh2;St13;Rps19;Dnm1l;Adsl;Nup54;Acaca
2.29214	GO:0014074	response to purine-containing compound	http://amigo.geneontology.org/amigo/term/GO:0014074	149	15	6.54411	2.29214	0.00232041	0.0209619	11792;12566;14225;17993;18102;20655;22350;23980;69719;78894;105787;208715;232087;234779;433759	Ezr;Pebp1;Sod1;Apex1;Nme1;Fkbp1a;Cad;Ndufs4;Prkaa1;Hdac1;Aacs;Plcg2;Cdk2;Hmgcs1;Mat2a
2.26271	GO:0006909	phagocytosis	http://amigo.geneontology.org/amigo/term/GO:0006909	161	16	7.07115	2.26271	0.00192553	0.0177945	12540;12721;12988;13057;13430;17886;17970;17972;19353;20778;22324;23790;105245;140580;140792;227753	Coro1a;Gsn;Colec12;Cdc42;Myh9;Coro1c;Txndc5;Vav1;Csk;Rac1;Ncf4;Ncf2;Scarb1;Dnm2;Elmo1;Cyba
2.25804	GO:0005996	monosaccharide metabolic process	http://amigo.geneontology.org/amigo/term/GO:0005996	242	24	10.6287	2.25804	0.00016729	0.00213494	11674;14381;14751;14873;16592;16828;17159;18641;18655;18746;19045;19895;20322;21991;26384;26416;27999;56421;58810;66681;72157;105787;110208;394432	Tpi1;Fabp5;Ldha;Pkm;Pgk1;Gpi1;Aldoa;Pgd;Sord;Pfkl;Pfkp;Ppp1ca;Gsto1;Ugt1a7c;G6pdx;Prkaa1;Gnpda1;Mapk14;Pgm2;Pgm1;Fam3c;Man2b1;Rpia;Akr1a1
2.22991	GO:0051052	regulation of DNA metabolic process	http://amigo.geneontology.org/amigo/term/GO:0051052	388	38	17.041	2.22991	3.06516e-06	7.04111e-05	11991;12301;12461;12462;12464;12465;12466;12468;12469;12534;12540;12566;13006;13010;13433;15516;17685;17688;18538;18643;18753;19353;19704;20375;21454;21849;24061;26417;51810;56351;59125;93765;98415;106344;107260;110052;216869;252870	Cst3;Hnrnpd;Nek7;Pfn1;Msh2;Pcna;Cdc42;Mapk3;Dnmt1;Cct5;Ube2n;Trim28;Nucks1;Cacybp;Arrb2;Spi1;Rac1;Cdk1;Rfc4;Upf1;Ptges3;Cct6a;Cct7;Msh6;Smc3;Cct2;Usp7;Dek;Smc1a;Otub1;Cdk2;Cct8;Cct4;Prkcd;Cct3;Hsp90ab1;Tcp1;Hnrnpu
2.22349	GO:0072593	reactive oxygen species metabolic process	http://amigo.geneontology.org/amigo/term/GO:0072593	256	25	11.2436	2.22349	0.000157116	0.00203744	11758;11848;13057;13058;13361;13430;14381;14678;14784;15516;16549;17969;17970;17972;17993;18105;18753;19353;20655;21672;22324;26416;57320;227197;276770	Park7;Ncf1;Cybb;Eif5a;Prdx6;Sod1;Prdx2;Ndufs4;Dhfr;Khsrp;G6pdx;Gnai2;Ndufs1;Vav1;Grb2;Rac1;Mapk14;Rhoa;Ncf4;Ncf2;Dnm2;Prkcd;Hsp90ab1;Cyba;Nqo2
2.22132	GO:0016042	lipid catabolic process	http://amigo.geneontology.org/amigo/term/GO:0016042	287	28	12.6051	2.22132	6.55826e-05	0.00107609	11758;15107;15212;15488;15926;16889;18472;18475;18753;18783;20778;22629;51798;52538;66841;67732;76192;80911;97212;100340;105787;110446;110460;110826;110842;113868;234779;394432	Idh1;Acat2;Prdx6;Ywhah;Pla2g4a;Acaa1a;Lipa;Ugt1a7c;Smpdl3b;Abhd12;Prkaa1;Pafah1b2;Acat1;Hsd17b4;Plcg2;Hexb;Etfdh;Ech1;Scarb1;Acaa2;Iah1;Prkcd;Pafah1b1;Hadha;Etfa;Etfb;Hadh;Acox3
2.20068	GO:0006790	sulfur compound metabolic process	http://amigo.geneontology.org/amigo/term/GO:0006790	269	26	11.8145	2.20068	0.000138099	0.00188189	12846;13433;14104;14381;15488;15926;20280;20655;20917;23971;30926;52538;57320;67870;67873;104184;107476;108156;109006;109801;110446;192156;208715;232087;236539;625249	Idh1;Park7;Mvd;Fasn;Sod1;Mthfd1;Scp2;Enoph1;Ciapin1;Dnmt1;Phgdh;Papss1;Blmh;G6pdx;Acat1;Hsd17b4;Suclg2;Glrx3;Glo1;Hmgcs1;Acaa2;Comt;Mri1;Mat2a;Gpx4;Acaca
2.17419	GO:0060249	anatomical structure homeostasis	http://amigo.geneontology.org/amigo/term/GO:0060249	377	36	16.5579	2.17419	9.85552e-06	0.000203175	11674;11792;11991;12349;12461;12462;12464;12465;12466;12468;12469;12721;12978;12988;13191;14194;15516;16331;16889;18538;18655;18783;19353;19704;20655;20901;21454;26417;51810;56351;59125;68275;105787;107476;193740;227331	Csf1r;Car2;Coro1a;Hnrnpd;Nek7;Pgk1;Sod1;Aldoa;Rpa1;Apex1;Pcna;Inpp5d;Pla2g4a;Mapk3;Cct5;Dctn1;Lipa;Fh1;Prkaa1;Csk;Rac1;Upf1;Ptges3;Gigyf2;Cct6a;Cct7;Strap;Cct2;Cct8;Cct4;Hspa1a;Cct3;Hsp90ab1;Tcp1;Hnrnpu;Acaca
2.15702	GO:0007163	establishment or maintenance of cell polarity	http://amigo.geneontology.org/amigo/term/GO:0007163	190	18	8.34484	2.15702	0.0017807	0.0168433	11848;12331;12540;12631;12929;13191;15516;16202;16800;17758;17886;18472;22350;64099;78885;101706;110829;227753	Cap1;Parvg;Ezr;Gsn;Cdc42;Ilk;Myh9;Dctn1;Cfl1;Rhoa;Arhgef2;Lims1;Crkl;Numa1;Pafah1b1;Hsp90ab1;Map4;Coro7
2.14798	GO:0044282	small molecule catabolic process	http://amigo.geneontology.org/amigo/term/GO:0044282	318	30	13.9666	2.14798	6.76366e-05	0.0010876	11532;11669;14718;14751;15107;15488;16828;18641;20322;20778;21991;26384;51798;52538;56421;58810;66514;66841;67041;72157;80911;97212;104184;109801;110391;110446;110460;110826;110842;113868	Tpi1;Acat2;Oxct1;Ldha;Got1;Gpi1;Adh5;Acaa1a;Sord;Qdpr;Aldh2;Pfkl;Pfkp;Asrgl1;Blmh;Acat1;Gnpda1;Hsd17b4;Etfdh;Pgm2;Ech1;Glo1;Scarb1;Acaa2;Hadha;Akr1a1;Etfa;Etfb;Hadh;Acox3
2.11668	GO:0006397	mRNA processing	http://amigo.geneontology.org/amigo/term/GO:0006397	398	37	17.4802	2.11668	1.35756e-05	0.000259875	11758;14007;16549;17149;20218;20382;20901;22258;23983;27632;27756;28000;28035;51810;53890;56031;66441;67897;68816;68981;69305;70248;71514;72692;76936;98758;100336;101739;108121;192196;212880;219158;224903;229279;229709;230753;432508	Celf2;Prdx6;Ppp1r8;Ahcyl1;Pcbp1;Hnrnpf;Luc7l2;Srsf2;Cpsf6;Sfpq;Ccar2;Khsrp;Dcps;Lsm2;Dazap1;Sart3;Psip1;Usp39;Strap;Safb;Nelfe;Ddx46;Prpf19;Khdrbs1;Thrap3;Magohb;Magoh;Rnmt;Snrpa1;Ppie;Usp4;U2af1;Hnrnpu;Hnrnpll;Hnrnpa3;Hnrnpm;Ppil1
2.1082	GO:0009566	fertilization	http://amigo.geneontology.org/amigo/term/GO:0009566	162	15	7.11507	2.1082	0.00513764	0.037896	11674;12461;12462;12464;12465;12466;12468;12469;12929;15212;15511;21454;26384;56449;57320	Park7;Aldoa;Cct5;Ybx3;Gnpda1;Cct6a;Cct7;Hexb;Cct2;Crkl;Cct8;Cct4;Hspa1b;Cct3;Tcp1
2.08293	GO:0033044	regulation of chromosome organization	http://amigo.geneontology.org/amigo/term/GO:0033044	317	29	13.9227	2.08293	0.000152717	0.00201286	11991;12237;12461;12462;12464;12465;12466;12468;12469;13433;17345;19704;20174;20375;20874;21454;21849;22680;26417;27632;51810;53890;59125;71514;93765;101706;107260;218973;235661	Mki67;Hnrnpd;Nek7;Zfp207;Wdhd1;Mapk3;Dnmt1;Cct5;Ube2n;Trim28;Slk;Sfpq;Spi1;Upf1;Cct6a;Cct7;Sart3;Cct2;Numa1;Bub3;Ruvbl2;Nelfe;Otub1;Cct8;Cct4;Cct3;Tcp1;Dync1li1;Hnrnpu
2.081	GO:0016051	carbohydrate biosynthetic process	http://amigo.geneontology.org/amigo/term/GO:0016051	186	17	8.16916	2.081	0.00343007	0.0276591	14381;14718;14751;14873;18655;19045;20322;21991;26384;27999;56351;58810;67300;71780;72157;94181;110208	Tpi1;Got1;Isyna1;Pgk1;Gpi1;Pgd;Nans;Sord;Ppp1ca;Gsto1;G6pdx;Gnpda1;Ptges3;Cltc;Pgm2;Fam3c;Akr1a1
2.06987	GO:0061008	hepaticobiliary system development	http://amigo.geneontology.org/amigo/term/GO:0061008	165	15	7.24683	2.06987	0.00607738	0.04402	11991;17345;18746;19921;19951;20054;20111;54725;69719;78894;109900;110391;110446;110829;208715	Rps6ka1;Mki67;Pkm;Hnrnpd;Rps15;Cadm1;Qdpr;Cad;Rpl19;Acat1;Aacs;Rpl32;Lims1;Hmgcs1;Asl
2.05238	GO:0072594	establishment of protein localization to organelle	http://amigo.geneontology.org/amigo/term/GO:0072594	355	32	15.5917	2.05238	9.32699e-05	0.00138869	11776;12313;12461;12462;12464;12465;12466;12468;12469;12534;12631;15502;15516;16211;16783;18753;19384;20174;21454;21849;22166;22631;26416;52551;71805;98732;105787;110750;218210;238799;269113;320528	Vps13c;Ran;Txn1;Ywhaz;Calm1;Cct5;Trim28;Lamp1;Cfl1;Sgta;Nup153;Prkaa1;Cdk1;Cct6a;Cct7;Mapk14;Kpnb1;Cse1l;Rab3gap2;Cct2;Ruvbl2;Cct8;Cct4;Tnpo1;Ap3d1;Prkcd;Cct3;Hsp90ab1;Nup54;Tcp1;Dnaja1;Nup93
2.0521	GO:0031503	protein-containing complex localization	http://amigo.geneontology.org/amigo/term/GO:0031503	233	21	10.2334	2.0521	0.00144892	0.0140353	11776;13430;13858;14228;18813;19290;19384;20054;20823;22350;24015;51810;54645;65114;66118;71514;71805;103573;108911;232227;276770	Ezr;Eif5a;Ran;Fkbp4;Rps15;Pura;Rcc2;Sarnp;Abce1;Sfpq;Xpo1;Vps35;Ssb;Eps15;Gripap1;Dnm2;Ap3d1;Iqsec1;Hnrnpu;Nup93;Pa2g4
2.02387	GO:0010639	negative regulation of organelle organization	http://amigo.geneontology.org/amigo/term/GO:0010639	360	32	15.8113	2.02387	0.000121168	0.00170911	12237;12345;12631;12721;13169;13430;13433;13589;14228;16765;16800;17758;17886;18643;18753;19084;19684;20375;20742;22680;23999;26949;50875;51810;52538;68953;74006;107260;108903;216869;227753;235661	Coro1a;Chmp2a;Pfn1;Fkbp4;Mapre1;Zfp207;Gsn;Stmn1;Prkar1a;Vat1;Twf2;Myh9;Dnmt1;Capzb;Cfl1;Arrb2;Tmod3;Spi1;Arhgef2;Tbcd;Bub3;Otub1;Dnm2;Rdx;Acaa2;Dbnl;Dnm1l;Prkcd;Sptbn1;Map4;Dync1li1;Hnrnpu
2.0109	GO:0010038	response to metal ion	http://amigo.geneontology.org/amigo/term/GO:0010038	351	31	15.416	2.0109	0.000173083	0.00217436	11428;11459;11747;11991;12301;12313;12349;12534;12925;13058;13665;14225;14718;14751;17969;18783;19045;19141;19385;20322;20655;23980;26417;57320;67092;105787;110391;227753;229709;233908;234779	Car2;Lgmn;Park7;Ncf1;Ranbp1;Got1;Cybb;Hnrnpd;Pebp1;Ahcyl1;Sod1;Gpi1;Gsn;Fus;Crip1;Pla2g4a;Fkbp1a;Sord;Qdpr;Calm1;Mapk3;Ppp1ca;Cacybp;Anxa5;Prkaa1;Cdk1;Aco1;Plcg2;Acta1;Gatm;Eif2s1
2.00604	GO:0097237	cellular response to toxic substance	http://amigo.geneontology.org/amigo/term/GO:0097237	227	20	9.96989	2.00604	0.00243188	0.0217248	11532;11758;11792;12534;12631;13010;13058;13361;13430;14873;18753;20375;20655;21672;22166;52700;57320;71805;105787;625249	Park7;Cst3;Cybb;Prdx6;Sod1;Adh5;Txn1;Apex1;Prdx2;Dhfr;Cfl1;Gsto1;Spi1;Prkaa1;Cdk1;Txndc17;Dnm2;Prkcd;Nup93;Gpx4
1.98728	GO:0006281	DNA repair	http://amigo.geneontology.org/amigo/term/GO:0006281	401	35	17.612	1.98728	8.48812e-05	0.00128763	11792;12566;13006;13194;14211;16881;17685;17688;18538;18968;18972;19358;19687;19704;20174;21849;24061;28000;56207;56505;57320;59026;68275;69724;70099;71514;93765;98415;100710;107260;110052;193740;218973;252870;330177	Park7;Msh2;Smc4;Rpa1;Apex1;Pcna;Rad23a;Lig1;Wdhd1;Rnaseh2a;Pds5b;Ube2n;Trim28;Nucks1;Sfpq;Pold2;Upf1;Rfc1;Msh6;Smc3;Smc2;Uchl5;Ruvbl1;Pola1;Usp7;Dek;Ruvbl2;Smc1a;Prpf19;Otub1;Cdk2;Hspa1a;Ddb1;Taok3;Huwe1
1.98419	GO:0007346	regulation of mitotic cell cycle	http://amigo.geneontology.org/amigo/term/GO:0007346	459	40	20.1594	1.98419	2.76399e-05	0.000493834	11792;12237;12534;12540;12566;13006;13191;13194;13424;13684;15170;15511;16906;17345;17685;17688;18472;19141;19186;19290;19385;19684;22629;22680;23980;24061;50875;51810;67153;67300;67628;68193;68953;72349;101706;108911;193740;227331;235661;330177	Lgmn;Ranbp1;Psme1;Mki67;Chmp2a;Pebp1;Msh2;Zfp207;Ywhah;Dusp3;Apex1;Eif4e;Pura;Rcc2;Anp32b;Ptpn6;Cdc42;Rpl24;Dctn1;Tmod3;Cdk1;Lmnb1;Gigyf2;Msh6;Dync1h1;Smc3;Cltc;Numa1;Bub3;Smc1a;Rnaseh2b;Cdk2;Rdx;Hspa1a;Hspa1b;Pafah1b1;Ddb1;Taok3;Dync1li1;Hnrnpu
1.97988	GO:0030258	lipid modification	http://amigo.geneontology.org/amigo/term/GO:0030258	207	18	9.09148	1.97988	0.00449506	0.0344193	14421;15107;15488;16331;18707;18718;26416;51798;52538;66841;80911;97212;105787;110446;110460;110826;110842;113868	Acat2;Pik3cd;Inpp5d;Pip4k2a;Acaa1a;Prkaa1;Acat1;Hsd17b4;Mapk14;Etfdh;Ech1;Acaa2;Hadha;Etfa;Etfb;B4galnt1;Hadh;Acox3
1.96281	GO:0043254	regulation of protein complex assembly	http://amigo.geneontology.org/amigo/term/GO:0043254	406	35	17.8316	1.96281	0.000108595	0.00155912	11848;12345;12631;12721;13169;13191;13589;14159;14228;14784;15161;15511;16765;16800;17886;18643;18753;18826;19353;19684;20024;20742;23999;50875;65114;66616;71902;74006;101706;105787;108124;108903;193740;227753;233871	Coro1a;Snx9;Lcp1;Pfn1;Fkbp4;Mapre1;Gsn;Stmn1;Twf2;Myh9;Dctn1;Capzb;Cfl1;Cand1;Sub1;Tmod3;Hcfc1;Vps35;Prkaa1;Grb2;Rac1;Rhoa;Arhgef2;Fes;Napa;Tbcd;Numa1;Rdx;Dbnl;Dnm1l;Atxn2l;Hspa1a;Hspa1b;Prkcd;Sptbn1
1.94888	GO:1903827	regulation of cellular protein localization	http://amigo.geneontology.org/amigo/term/GO:1903827	479	41	21.0378	1.94888	3.32589e-05	0.000580331	12461;12462;12464;12465;12466;12468;12469;12488;12534;12540;12631;12929;12988;13132;13191;15502;15516;18220;18753;18826;19684;20742;21454;21849;22166;22350;22627;26416;52163;54645;57320;65114;67300;67628;68585;76936;101706;103573;105787;227753;269113	Camk1;Park7;Ywhae;Ezr;Lcp1;Gsn;Txn1;Anp32b;Rtn4;Cdc42;Cct5;Trim28;Dctn1;Cfl1;Xpo1;Vps35;Prkaa1;Csk;Cdk1;Cct6a;Cd2ap;Cct7;Mapk14;Dab2;Cltc;Cct2;Crkl;Numa1;Gripap1;Rdx;Cct8;Cct4;Prkcd;Cct3;Hsp90ab1;Sptbn1;Nup54;Nucb1;Tcp1;Dnaja1;Hnrnpm
1.92712	GO:0022411	cellular component disassembly	http://amigo.geneontology.org/amigo/term/GO:0022411	319	27	14.0105	1.92712	0.000859366	0.00888481	12345;12534;12539;12631;13169;13191;13423;14852;16765;16800;17886;18195;18472;18826;19684;19704;20742;22367;23999;24015;50875;72349;74006;108124;227753;276770;320528	Eif5a;Lcp1;Vps13c;Gsn;Dusp3;Stmn1;Twf2;Myh9;Abce1;Dctn1;Capzb;Cfl1;Tmod3;Gspt1;Vrk1;Cdk1;Cdc37;Upf1;Arhgef2;Dnase2a;Napa;Nsf;Rdx;Dbnl;Dnm1l;Pafah1b1;Sptbn1
1.9257	GO:0010608	posttranscriptional regulation of gene expression	http://amigo.geneontology.org/amigo/term/GO:0010608	402	34	17.6559	1.9257	0.000195395	0.00241688	11428;11792;11848;11991;12539;13361;13665;13684;16549;17149;17164;18813;19045;19290;19291;19704;20044;20218;23983;26417;26987;51810;53872;56347;66118;76936;77134;100336;217980;226982;227331;229317;230753;276770	Mapkapk2;Hnrnpd;Eif5a;Ppp1r8;Pcbp1;Apex1;Eif4e;Pura;Sarnp;Mapk3;Ppp1ca;Dhfr;Purb;Khsrp;Cdc37;Hnrnpa0;Upf1;Aco1;Gigyf2;Caprin1;Rhoa;Eif5b;Eif2a;Eif2s1;Khdrbs1;Eif3c;Thrap3;Rps14;Magoh;Larp4b;Eif4e2;Hnrnpu;Hnrnpm;Pa2g4
1.91735	GO:0048872	homeostasis of number of cells	http://amigo.geneontology.org/amigo/term/GO:0048872	285	24	12.5173	1.91735	0.00174738	0.0167249	12721;13423;14194;14381;14751;15469;16331;16889;17319;18707;19353;20044;20085;20375;20655;21399;21672;26416;50875;53890;68275;97165;108156;227331	Hmgb2;Pik3cd;Coro1a;Mif;Sod1;Gpi1;Rpa1;Prdx2;Mthfd1;Inpp5d;Lipa;Fh1;Tmod3;G6pdx;Spi1;Tcea1;Rac1;Gigyf2;Mapk14;Sart3;Rps19;Dnase2a;Rps14;Prmt1
1.90532	GO:0048193	Golgi vesicle transport	http://amigo.geneontology.org/amigo/term/GO:0048193	239	20	10.4969	1.90532	0.0043787	0.0338507	11776;12847;12988;13430;13858;16783;18195;20742;54161;56433;56440;59042;67397;67804;70349;77038;78885;192292;213827;218811	Vps29;Snx2;Lamp1;Sec24c;Csk;Erp29;Arcn1;Nrbp1;Arfgap2;Eps15;Nsf;Dnm2;Snx1;Cope;Copb1;Copa;Ap3d1;Sptbn1;Copg1;Coro7
1.88116	GO:0048545	response to steroid hormone	http://amigo.geneontology.org/amigo/term/GO:0048545	351	29	15.416	1.88116	0.00082417	0.00883061	11459;11848;12313;12349;13057;13058;13132;13684;14228;14718;14751;15502;15926;19384;19951;22195;22629;23980;51810;56351;57320;67890;69719;97165;216869;224903;230753;245688;433759	Hmgb2;Car2;Idh1;Park7;Got1;Cybb;Pebp1;Ran;Fkbp4;Gpi1;Ywhah;Eif4e;Ube2l3;Calm1;Cad;Arrb2;Rbbp7;Hdac1;Ptges3;Acta1;Rhoa;Rpl32;Dab2;Safb;Thrap3;Ufm1;Hnrnpu;Dnaja1;Cyba
1.88059	GO:0034248	regulation of cellular amide metabolic process	http://amigo.geneontology.org/amigo/term/GO:0034248	339	28	14.8889	1.88059	0.00101192	0.0101698	11428;11848;11991;13361;13665;13684;16549;17149;18648;18753;18813;19045;19290;19291;19704;20044;20218;23983;26417;26987;53872;56347;66118;217980;226982;227331;229317;276770	Hnrnpd;Eif5a;Pcbp1;Eif4e;Pura;Pgam1;Sarnp;Mapk3;Ppp1ca;Dhfr;Purb;Khsrp;Upf1;Aco1;Gigyf2;Caprin1;Rhoa;Eif5b;Eif2a;Eif2s1;Khdrbs1;Eif3c;Rps14;Magoh;Larp4b;Prkcd;Eif4e2;Pa2g4
1.87606	GO:0034504	protein localization to nucleus	http://amigo.geneontology.org/amigo/term/GO:0034504	267	22	11.7267	1.87606	0.00347805	0.0276866	12488;12534;12631;15191;15516;16211;18753;19384;21849;22166;22627;26416;51810;57320;67025;71805;76936;103573;110750;218210;238799;269113	Park7;Ywhae;Ran;Txn1;Hdgf;Trim28;Cfl1;Nup153;Xpo1;Cdk1;Cd2ap;Mapk14;Kpnb1;Rpl11;Cse1l;Tnpo1;Prkcd;Hsp90ab1;Nup54;Hnrnpu;Nup93;Hnrnpm
1.87582	GO:0035690	cellular response to drug	http://amigo.geneontology.org/amigo/term/GO:0035690	352	29	15.4599	1.87582	0.000861959	0.00888481	11792;11991;12534;12631;12929;13010;13057;13058;13430;13684;14678;15516;16800;18102;18753;19385;19951;20375;20655;22166;22247;26417;51810;57320;69305;69719;71805;105787;110391	Park7;Cst3;Ranbp1;Cybb;Hnrnpd;Sod1;Txn1;Apex1;Nme1;Eif4e;Qdpr;Cad;Mapk3;Cfl1;Gnai2;Spi1;Prkaa1;Dcps;Cdk1;Umps;Arhgef2;Rpl32;Crkl;Dnm2;Prkcd;Hsp90ab1;Hnrnpu;Cyba;Nup93
1.85701	GO:0007059	chromosome segregation	http://amigo.geneontology.org/amigo/term/GO:0007059	282	23	12.3855	1.85701	0.00323467	0.0270957	12237;12540;13006;13424;14211;16211;17345;19384;22680;24061;51792;51810;54392;66385;68298;68953;70099;71514;100710;101706;108911;215387;235661	Mki67;Chmp2a;Ran;Zfp207;Smc4;Rcc2;Cdc42;Pds5b;Sfpq;Ncapg;Ppp1r7;Ncaph;Kpnb1;Dync1h1;Smc3;Smc2;Numa1;Bub3;Smc1a;Ppp2r1a;Ncapd2;Dync1li1;Hnrnpu
1.84042	GO:0032386	regulation of intracellular transport	http://amigo.geneontology.org/amigo/term/GO:0032386	433	35	19.0174	1.84042	0.000373135	0.00422536	12313;12534;12540;13132;13191;13424;14159;15516;16783;18220;18753;18826;19684;20218;20280;20911;21849;22166;22350;22627;26416;26417;52163;54645;57320;67628;74006;101706;103573;105787;108124;218210;228359;269113;432508	Camk1;Park7;Ywhae;Ezr;Lcp1;Txn1;Scp2;Anp32b;Cdc42;Calm1;Mapk3;Trim28;Cpsf6;Lamp1;Dctn1;Nup153;Xpo1;Prkaa1;Cdk1;Mapk14;Arhgap1;Dync1h1;Dab2;Fes;Napa;Numa1;Stxbp2;Gripap1;Rdx;Khdrbs1;Dnm1l;Prkcd;Hsp90ab1;Nup54;Nucb1
1.81928	GO:1904951	positive regulation of establishment of protein localization	http://amigo.geneontology.org/amigo/term/GO:1904951	413	33	18.139	1.81928	0.000666014	0.00723615	12461;12462;12464;12465;12466;12468;12469;12534;12540;12978;13191;14751;15516;17319;18753;20742;21454;21849;22350;22627;26416;26417;52163;54725;65114;67041;67628;67738;74006;76936;78894;105787;268373	Camk1;Csf1r;Ppia;Ywhae;Oxct1;Mif;Ezr;Gpi1;Cadm1;Anp32b;Cdc42;Mapk3;Cct5;Trim28;Dctn1;Ppid;Vps35;Prkaa1;Cdk1;Aacs;Cct6a;Cct7;Mapk14;Cct2;Cct8;Cct4;Dnm1l;Prkcd;Cct3;Hsp90ab1;Sptbn1;Tcp1;Hnrnpm
1.81858	GO:1902903	regulation of supramolecular fiber organization	http://amigo.geneontology.org/amigo/term/GO:1902903	313	25	13.747	1.81858	0.00289863	0.0251761	11848;12345;12631;12721;13169;13191;13589;14159;14228;14784;15511;16765;16800;17886;18643;18753;19353;19684;20742;23999;50875;101706;108903;193740;227753	Coro1a;Pfn1;Fkbp4;Mapre1;Gsn;Stmn1;Twf2;Myh9;Dctn1;Capzb;Cfl1;Tmod3;Grb2;Rac1;Rhoa;Arhgef2;Fes;Tbcd;Numa1;Rdx;Dbnl;Hspa1a;Hspa1b;Prkcd;Sptbn1
1.81114	GO:0051656	establishment of organelle localization	http://amigo.geneontology.org/amigo/term/GO:0051656	440	35	19.3249	1.81114	0.000501275	0.00559757	11776;12313;12540;12934;13191;13424;13430;14159;16211;16401;16783;16800;17758;17886;18221;18472;18813;19384;20054;20911;22350;22631;24015;51810;54161;54645;68953;69654;74006;77038;101706;103573;108124;320165;320191	Dpysl2;Itga4;Ezr;Chmp2a;Ran;Rps15;Ywhaz;Cdc42;Myh9;Calm1;Lamp1;Abce1;Dctn1;Dctn2;Hook3;Xpo1;Nudc;Kpnb1;Dync1h1;Arhgef2;Fes;Napa;Numa1;Stxbp2;Arfgap2;Gripap1;Dnm2;Tacc1;Dnm1l;Ap3d1;Pafah1b1;Map4;Hnrnpu;Copg1;Pa2g4
1.77627	GO:0006979	response to oxidative stress	http://amigo.geneontology.org/amigo/term/GO:0006979	423	33	18.5782	1.77627	0.00100246	0.0101698	11758;11792;11991;12534;12631;13010;13361;13430;13665;14381;15369;15926;16881;17969;18103;18753;19173;20655;21672;22166;23980;26417;57320;66841;71514;71805;76936;101739;105787;108737;225887;433759;625249	Idh1;Park7;Ncf1;Cst3;Psmb5;Hnrnpd;Prdx6;Pebp1;Sod1;Nme2;Txn1;Apex1;Prdx2;Lig1;Mapk3;Dhfr;Sfpq;Cfl1;G6pdx;Prkaa1;Cdk1;Hdac1;Etfdh;Psip1;Dnm2;Ndufs8;Eif2s1;Prkcd;Oxsr1;Hmox2;Nup93;Hnrnpm;Gpx4
1.73962	GO:1901615	organic hydroxy compound metabolic process	http://amigo.geneontology.org/amigo/term/GO:1901615	445	34	19.5445	1.73962	0.00120868	0.0119973	11532;11669;12846;13121;13132;13202;13361;14381;14718;16828;16889;16987;18194;20280;20322;20655;20778;21991;57320;65114;71780;98386;105787;108115;109801;110196;110198;110391;113868;171504;192156;208715;216134;234779	Fdps;Tpi1;Park7;Mvd;Ldha;Got1;Isyna1;Cyp51;Sod1;Adh5;Scp2;Acaa1a;Nsdhl;Sord;Qdpr;Aldh2;Slco4a1;Dhfr;Pdxk;Lipa;G6pdx;Akr7a5;Vps35;Prkaa1;Lss;Plcg2;Lbr;Apobr;Ddt;Dab2;Glo1;Scarb1;Hmgcs1;Comt
1.73711	GO:0044419	interspecies interaction between organisms	http://amigo.geneontology.org/amigo/term/GO:0044419	367	28	16.1187	1.73711	0.00323531	0.0270957	12313;12631;13006;13194;13669;13858;15161;15516;16852;17969;18643;19035;19358;20085;20778;20823;21454;21849;23983;53356;56031;67738;68953;76303;98415;227753;268373;433759	Ncf1;Ppia;Lgals1;Chmp2a;Pfn1;Pcbp1;Gsn;Rad23a;Calm1;Trim28;Nucks1;Cfl1;Ppid;Osbp;Hcfc1;Hdac1;Ssb;Smc3;Rps19;Eps15;Eif3a;Scarb1;Ddb1;Hsp90ab1;Ppie;Tcp1;Ppib;Eif3g
1.72683	GO:0007015	actin filament organization	http://amigo.geneontology.org/amigo/term/GO:0007015	356	27	15.6356	1.72683	0.00411489	0.0321201	11459;11464;11848;12331;12345;12488;12540;12631;12721;13169;14784;16765;16800;17886;18643;18753;18826;19353;19684;20742;22350;23999;50875;70497;78885;227753;326618	Cap1;Coro1a;Ezr;Lcp1;Pfn1;Gsn;Tpm4;Stmn1;Cdc42;Twf2;Myh9;Capzb;Cfl1;Tmod3;Grb2;Rac1;Cd2ap;Actc1;Acta1;Rhoa;Arhgef2;Arhgap17;Rdx;Dbnl;Prkcd;Sptbn1;Coro7
1.70764	GO:0006631	fatty acid metabolic process	http://amigo.geneontology.org/amigo/term/GO:0006631	360	27	15.8113	1.70764	0.00477831	0.036243	11689;14104;15107;15488;16592;16889;17319;18783;26416;26417;51798;52538;56351;56473;66841;76267;78894;80911;97212;105787;107476;110446;110460;110826;110842;113868;407785	Acat2;Alox5;Fabp5;Mif;Fasn;Ndufs6;Pla2g4a;Fads2;Acaa1a;Mapk3;Lipa;Fads1;Prkaa1;Acat1;Aacs;Hsd17b4;Ptges3;Mapk14;Etfdh;Ech1;Acaa2;Hadha;Etfa;Etfb;Hadh;Acox3;Acaca
1.68054	GO:0048285	organelle fission	http://amigo.geneontology.org/amigo/term/GO:0048285	420	31	18.4465	1.68054	0.00330989	0.0274345	11848;12237;12540;13006;14211;15511;16211;17345;19084;19384;19385;22629;22680;23980;23997;24061;51792;51810;54392;65114;67300;68193;68298;68953;70099;74006;100710;101706;193740;215387;235661	Ranbp1;Mki67;Chmp2a;Pebp1;Ran;Zfp207;Ywhah;Smc4;Prkar1a;Cdc42;Pds5b;Rpl24;Ncapg;Vps35;Ncaph;Psmd13;Kpnb1;Rhoa;Smc3;Smc2;Cltc;Numa1;Bub3;Smc1a;Ppp2r1a;Ncapd2;Dnm1l;Hspa1a;Hspa1b;Dync1li1;Hnrnpu
1.63696	GO:1901652	response to peptide	http://amigo.geneontology.org/amigo/term/GO:1901652	459	33	20.1594	1.63696	0.00373464	0.0294377	11747;11792;11821;12301;12349;12566;12631;12988;13057;13058;14678;14718;14784;15107;16800;18103;18746;18753;19141;22628;26416;50933;59027;67043;67092;69719;76267;97212;98415;105787;110391;229709;332579	Car2;Lgmn;Got1;Uchl3;Pkm;Cybb;Ahcyl1;Nme2;Apex1;Ywhag;Qdpr;Cad;Nucks1;Syap1;Cacybp;Cfl1;Anxa5;Fads1;Gnai2;Aprt;Prkaa1;Grb2;Csk;Mapk14;Nampt;Arhgef2;Gatm;Cdk2;Prkcd;Hadha;Card9;Hadh;Cyba
